# Supplementary material for: Deep learning-based correction of cataract-induced influence on macular pigment optical density measurement by autofluorescence spectroscopy
Source: PLoS One. 2024 Feb 13;19(2):e0298132. doi: 10.1371/journal.pone.0298132 (PMC10863874; doi:10.1371/journal.pone.0298132)
Supplement: S1 Data set — (XLSX) [file pone.0298132.s001.xlsx]

## Sheet: 訓練197例、検証157例（モデル1つの出力）
No.	Date of measurement	Right/Left	Bilateral,y	qualityA good1 mode2 poor3 impossible4	qualityB good1,other2	qualityC good,mode1,poor2	preoperative VA	logMAR	pre-ope (0.23)	pre-ope (0.51)	pre-ope (0.98)	pre-ope (1.99)	pre-ope total within 9	Date of measurement after operation	post-ope (0.23)	post-ope (0.51)	post-ope (0.98)	post-ope (1.99)	post-ope total within 9	CF （0.23）	CF （0.51）	CF （0.98）	CF （1.99）	CF (8.98total)	predicted CF （0.23） N=157	predicted CF （0.51） N=157	predicted CF （0.98） N=157	predicted CF （1.99） N=157	predicted CF (8.98total) N=157	corrected value (0.23) N=157	corrected value (0.51) N=157	corrected value (0.98) N=157	corrected value (1.99) N=157	corrected value total within 9 N=157	error （0.23） N=157	error （0.51） N=157	error （0.98） N=157	error （1.99） N=157	error (8.98total) N=157	error% （0.23） N=157	error% （0.51） N=157	error% （0.98） N=157	error% （1.99） N=157	error% (8.98total) N=157	error without correction （0.23） N=157	error without correction （0.51） N=157	error without correction （0.98） N=157	error without correction （1.99） N=157	error without correction (8.98total) N=157
1	2016-09-29	R	y	3	2	2	0.5	0.30103	0.33553	0.40495	0.32396	0.16198	8640.48	2016-10-20	0.64792	0.60164	0.50908	0.20826	11513.3	1.93103	1.48571	1.57143	1.28571	1.33249
2	2016-09-29	L	y	3	2	2	0.3	0.522879	0.3471	0.39338	0.37024	0.17355	8060.82	2016-10-06	0.71734	0.67106	0.56693	0.21983	10995	2.06667	1.70588	1.53125	1.26667	1.364
3	2016-10-11	R	n	1	1	1	1.2	-0.0791812	0.40495	0.40495	0.27768	0.12727	10868.9	2016-10-31	0.85618	0.62478	0.38181	0.15041	12589.3	2.11429	1.54286	1.375	1.18182	1.15829
4	2016-10-11	L	n	1	1	1	0.5	0.30103	0.39338	0.28925	0.27768	0.06942	4214.95	2016-10-24	0.54379	0.38181	0.35867	0.10413	6082.35	1.38235	1.32	1.29167	1.5	1.44304
5	2016-10-18	R	y	1	1	1	0.8	0.09691	0.52065	0.43966	0.28925	0.09256	7522.81	2016-11-04	0.60164	0.48594	0.32396	0.10413	7474.22	1.15556	1.10526	1.12	1.125	0.99354
6	2016-10-18	L	y	2	2	1	0.8	0.09691	0.39338	0.30082	0.26611	0.06942	6343.83	2016-11-17	0.53222	0.39338	0.3471	0.09256	6479.2	1.35294	1.30769	1.30435	1.33333	1.02134
7	2016-10-20	L	n	1	1	1	1.2	-0.0791812	0.62478	0.61321	0.65949	0.31239	18083.9	2016-10-24	0.77519	0.71734	0.75205	0.32396	18374.3	1.24074	1.16981	1.14035	1.03704	1.01606
8	2016-11-11	R	y	2	2	1	1	0	0.5785	0.49751	0.49751	0.2314	14263.5	2016-11-24	0.75205	0.67106	0.62478	0.26611	16143.6	1.3	1.34884	1.25581	1.15	1.13181
9	2016-11-11	L	y	1	1	1	0.8	0.09691	0.68263	0.61321	0.52065	0.2314	13818.1	2016-12-01	0.85618	0.8099	0.63635	0.25454	15901.8	1.25424	1.32075	1.22222	1.1	1.1508
10	2016-11-17	R	n	2	2	1	0.9	0.0457575	0.52065	0.55536	0.50908	0.32396	18661.3	2016-12-15	0.85618	0.84461	0.72891	0.41652	22089.4	1.64444	1.52083	1.43182	1.28571	1.18371
11	2016-12-14	L	n	2	2	1	1	0	0.50908	0.52065	0.54379	0.38181	22404.1	2017-01-16	1.11072	1.09915	0.98345	0.54379	30432.6	2.18182	2.11111	1.80851	1.42424	1.35835
12	2016-12-21	R	y	2	2	1	0.2	0.69897	0.49751	0.50908	0.47437	0.27768	18661.3	2017-01-10	0.87932	0.85618	0.68263	0.3471	21933.2	1.76744	1.68182	1.43902	1.25	1.17534
13	2016-12-21	L	y	1	1	1	0.4	0.39794	0.50908	0.4628	0.43966	0.31239	17696.3	2017-01-23	0.84461	0.74048	0.68263	0.42809	23647.9	1.65909	1.6	1.55263	1.37037	1.33632
14	2016-12-26	R	n	3	2	2	1.2	-0.0791812	0.47437	0.42809	0.39338	0.31239	19568.3	2017-01-23	0.82147	0.75205	0.71734	0.43966	25632.2	1.73171	1.75676	1.82353	1.40741	1.30988
15	2016-12-27	R	y	3	2	2	1	0	0.40495	0.38181	0.37024	0.35867	22508.3	2017-01-19	1.07601	1.01816	1.07601	0.64792	36201.4	2.65714	2.66667	2.90625	1.80645	1.60836
16	2016-12-27	L	y	3	2	2	0.8	0.09691	0.42809	0.45123	0.47437	0.35867	25620.6	2017-01-26	1.16857	1.09915	1.08758	0.65949	40167.6	2.72973	2.4359	2.29268	1.83871	1.56778
17	2016-12-28	R	y	1	1	1	1.2	-0.0791812	0.83304	0.78676	0.71734	0.35867	20731.1	2017-01-19	0.91403	0.86775	0.78676	0.38181	22331.3	1.09722	1.10294	1.09677	1.06452	1.07718
18	2016-12-28	L	y	1	1	1	0.7	0.154902	0.75205	0.74048	0.62478	0.3471	18822.1	2017-01-10	1.02973	0.97188	0.77519	0.40495	21762	1.36923	1.3125	1.24074	1.16667	1.1562
19	2017-01-06	R	y	1	1	1	1	0	0.61321	0.61321	0.62478	0.28925	15837	2017-01-26	0.8099	0.79833	0.74048	0.31239	16856.3	1.32075	1.30189	1.18519	1.08	1.06436
20	2017-01-06	L	y	3	2	2	0.5	0.30103	0.40495	0.45123	0.50908	0.28925	16071.9	2017-01-19	0.82147	0.87932	0.8099	0.33553	17604.9	2.02857	1.94872	1.59091	1.16	1.09539
21	2017-01-16	L	n	1	1	1	1	0	0.48594	0.48594	0.47437	0.24297	11405.7	2017-02-13	0.86775	0.76362	0.68263	0.31239	13578.6	1.78571	1.57143	1.43902	1.28571	1.19051
22	2017-01-16	L	n	3	2	2	0.6	0.221849	0.27768	0.26611	0.25454	0.18512	13342.5	2017-02-06	0.65949	0.74048	0.8099	0.50908	28736.4	2.375	2.78261	3.18182	2.75	2.15375
23	2017-01-17	R	n	2	2	1	0.4	0.39794	0.59007	0.5785	0.59007	0.52065	30564.5	2017-02-06	1.13386	1.12229	1.13386	0.74048	40224.3	1.92157	1.94	1.92157	1.42222	1.31605
24	2017-01-23	L	n	3	2	2	1.2	-0.0791812	0.32396	0.28925	0.32396	0.20826	15463.3	2017-02-13	0.72891	0.70577	0.6942	0.37024	22894.7	2.25	2.44	2.14286	1.77778	1.48058
25	2017-01-26	R	y	2	2	1	1	0	0.42809	0.45123	0.40495	0.18512	15183.3	2017-02-09	0.61321	0.6942	0.5785	0.25454	21050.5	1.43243	1.53846	1.42857	1.375	1.38642
26	2017-01-26	L	y	1	1	1	1.2	-0.0791812	0.60164	0.62478	0.55536	0.24297	18941.2	2017-02-16	0.71734	0.74048	0.60164	0.25454	19578.8	1.19231	1.18519	1.08333	1.04762	1.03366
27	2017-01-27	R	n	3	2	2	0.3	0.522879	0.19669	0.18512	0.20826	0.10413	8274.86	2017-04-06	0.52065	0.45123	0.48594	0.21983	13676.9	2.64706	2.4375	2.33333	2.11111	1.65282
28	2017-01-30	R	y	3	2	2	0.9	0.0457575	0.35867	0.40495	0.39338	0.15041	9118.32	2017-02-20	0.89089	0.89089	0.70577	0.2314	13517.2	2.48387	2.2	1.79412	1.53846	1.48243
29	2017-01-30	L	y	2	2	1	0.9	0.0457575	0.40495	0.39338	0.35867	0.16198	10151.5	2017-03-06	0.61321	0.60164	0.56693	0.2314	13982.3	1.51429	1.52941	1.58065	1.42857	1.37736
30	2017-02-07	R	n	1	1	1	0.3	0.522879	0.61321	0.5785	0.49751	0.27768	15603.3	2017-02-28	0.78676	0.74048	0.60164	0.32396	17488.1	1.28302	1.28	1.2093	1.16667	1.12079
31	2017-02-10	R	y	1	1	1	0.9	0.0457575	0.65949	0.63635	0.54379	0.25454	19014.1	2017-03-02	0.83304	0.78676	0.62478	0.28925	21048.1	1.26316	1.23636	1.14894	1.13636	1.10697
32	2017-02-10	L	y	3	2	2	0.9	0.0457575	0.55536	0.45123	0.40495	0.19669	15853.2	2017-02-23	0.79833	0.70577	0.50908	0.20826	16683.9	1.4375	1.5641	1.25714	1.05882	1.0524
33	2017-02-23	L	n	1	1	1	1	0	0.50908	0.48594	0.41652	0.17355	12580.1	2017-03-09	0.72891	0.68263	0.56693	0.2314	15397.4	1.43182	1.40476	1.36111	1.33333	1.22395
34	2017-03-02	L	n	2	2	1	0.9	0.0457575	0.40495	0.39338	0.38181	0.20826	10419.9	2017-03-16	0.84461	0.86775	0.68263	0.31239	16442.1	2.08571	2.20588	1.78788	1.5	1.57795
35	2017-03-03	R	y	1	1	1	1.2	-0.0791812	0.38181	0.31239	0.38181	0.2314	15208.8	2017-03-30	0.68263	0.62478	0.6942	0.37024	22736.2	1.78788	2	1.81818	1.6	1.49494
36	2017-03-03	L	y	2	2	1	0.7	0.154902	0.3471	0.35867	0.39338	0.2314	13924.5	2017-03-16	0.83304	0.74048	0.87932	0.38181	23367.9	2.4	2.06452	2.23529	1.65	1.67819
37	2017-03-06	R	y	2	2	1	1.2	-0.0791812	0.48594	0.47437	0.47437	0.27768	16483.8	2017-03-27	0.84461	0.91403	0.77519	0.39338	21546.8	1.7381	1.92683	1.63415	1.41667	1.30715
38	2017-03-06	L	y	2	2	1	1.2	-0.0791812	0.21983	0.28925	0.31239	0.17355	9527.9	2017-04-17	0.60164	0.54379	0.63635	0.28925	15963.1	2.73684	1.88	2.03704	1.66667	1.67541
39	2017-03-07	R	n	2	2	1	0.8	0.09691	0.68263	0.60164	0.62478	0.32396	20032.3	2017-04-03	0.83304	0.78676	0.76362	0.33553	22084.8	1.22034	1.30769	1.22222	1.03571	1.10246
40	2017-03-08	R	n	2	2	1	0.6	0.221849	0.39338	0.43966	0.45123	0.25454	20100.6	2017-03-27	0.65949	0.68263	0.68263	0.32396	24003.1	1.67647	1.55263	1.51282	1.27273	1.19415
41	2017-03-16	R	n	3	2	2	0.9	0.0457575	0.28925	0.32396	0.39338	0.25454	18272.5	2017-04-20	0.55536	0.62478	0.97188	0.45123	30810.9	1.92	1.92857	2.47059	1.77273	1.68619
42	2017-03-16	L	n	1	1	1	1	0	0.38181	0.41652	0.37024	0.19669	11463.6	2017-04-06	0.62478	0.61321	0.48594	0.21983	11726.2	1.63636	1.47222	1.3125	1.11765	1.02291
43	2017-03-27	R	y	2	2	1	0.4	0.39794	0.64792	0.68263	0.62478	0.32396	24953	2017-04-17	0.93717	0.97188	0.83304	0.38181	29157.6	1.44643	1.42373	1.33333	1.17857	1.1685
44	2017-03-27	L	y	2	2	1	0.8	0.09691	0.72891	0.79833	0.70577	0.38181	32042	2017-04-24	1.13386	1.19171	0.79833	0.4628	36484.8	1.55556	1.49275	1.13115	1.21212	1.13866
45	2017-03-27	R	n	3	2	2	0.7	0.154902	0.25454	0.30082	0.30082	0.17355	12924.8	2017-04-24	0.60164	0.61321	0.72891	0.33553	21128	2.36364	2.03846	2.42308	1.93333	1.63468
46	2017-03-30	R	y	1	1	1	0.8	0.09691	0.55536	0.48594	0.43966	0.24297	15771.1	2017-04-20	0.6942	0.5785	0.48594	0.27768	18065.4	1.25	1.19048	1.10526	1.14286	1.14548
47	2017-03-30	L	y	2	2	1	0.6	0.221849	0.49751	0.37024	0.45123	0.24297	8251.72	2017-04-13	0.79833	0.5785	0.55536	0.30082	19125.2	1.60465	1.5625	1.23077	1.2381	2.31772
48	2017-04-04	L	n	3	2	2	0.5	0.30103	0.12727	0.1157	0.21983	0.05785	5501.53	2017-05-01	0.47437	0.43966	0.41652	0.16198	9735	3.72727	3.8	1.89474	2.8	1.76951
49	2017-04-04	L	n	3	2	2	0.8	0.09691	0.50908	0.54379	0.54379	0.35867	20534.4	2017-05-01	0.71734	0.76362	0.74048	0.45123	23426.9	1.40909	1.40426	1.3617	1.25806	1.14086
50	2017-04-20	R	n	3	2	2	0.4	0.39794	0.30082	0.25454	0.31239	0.1157	8721.47	2017-04-27	0.50908	0.40495	0.43966	0.16198	11232.2	1.69231	1.59091	1.40741	1.4	1.28787
51	2017-04-28	R	y	1	1	1	0.7	0.154902	0.52065	0.52065	0.4628	0.21983	11023.9	2017-05-18	0.77519	0.76362	0.63635	0.27768	15301.3	1.48889	1.46667	1.375	1.26316	1.38801
52	2017-04-28	L	y	1	1	1	1.2	-0.0791812	0.62478	0.59007	0.52065	0.25454	13204.8	2017-05-25	0.9256	0.82147	0.71734	0.32396	16615.7	1.48148	1.39216	1.37778	1.27273	1.2583
53	2017-05-01	R	y	2	2	1	0.8	0.09691	0.59007	0.62478	0.61321	0.28925	16615.7	2017-05-22	0.85618	0.78676	0.72891	0.32396	18083.9	1.45098	1.25926	1.18868	1.12	1.08836
54	2017-05-01	L	y	2	2	1	1	0	0.71734	0.70577	0.61321	0.27768	15002.8	2017-05-29	1.0413	0.89089	0.75205	0.32396	17964.7	1.45161	1.2623	1.22642	1.16667	1.19742
55	2017-05-02	L	n	2	2	1	1	0	0.30082	0.39338	0.39338	0.26611	16789.2	2017-05-29	0.77519	0.83304	0.84461	0.45123	24885.9	2.57692	2.11765	2.14706	1.69565	1.48225
56	2017-05-18	R	n	2	2	1	0.8	0.09691	0.5785	0.64792	0.61321	0.28925	17460.3	2017-06-01	0.93717	0.94874	0.82147	0.33553	19456.1	1.62	1.46429	1.33962	1.16	1.11431
57	2017-05-18	R	y	2	2	1	0.7	0.154902	0.32396	0.37024	0.35867	0.21983	6473.41	2017-06-08	0.90246	0.77519	0.67106	0.35867	13850.4	2.78571	2.09375	1.87097	1.63158	2.13959
58	2017-05-18	L	y	1	1	1	0.7	0.154902	0.70577	0.63635	0.65949	0.40495	12706.2	2017-06-15	0.99502	0.84461	0.86775	0.47437	16068.4	1.40984	1.32727	1.31579	1.17143	1.26461
59	2017-05-23	R	y	3	2	2	0.6	0.221849	0.33553	0.2314	0.39338	0.26611	16674.7	2017-06-12	0.50908	0.55536	0.59007	0.3471	20028.8	1.51724	2.4	1.5	1.30435	1.20115
60	2017-05-23	L	y	1	1	1	1.2	-0.0791812	0.40495	0.45123	0.49751	0.27768	17187.2	2017-06-19	0.53222	0.56693	0.61321	0.33553	19481.6	1.31429	1.25641	1.23256	1.20833	1.13349
61	2017-05-25	R	y	2	2	1	0.9	0.0457575	0.41652	0.43966	0.40495	0.16198	13110	2017-06-15	0.77519	0.65949	0.63635	0.2314	17344.6	1.86111	1.5	1.57143	1.42857	1.32301
62	2017-05-25	L	y	2	2	1	0.7	0.154902	0.49751	0.48594	0.43966	0.18512	13580.9	2017-06-08	0.77519	0.67106	0.60164	0.2314	17337.6	1.55814	1.38095	1.36842	1.25	1.27662
63	2017-05-26	R	y	2	2	1	0.5	0.30103	0.41652	0.39338	0.47437	0.28925	16230.4	2017-06-08	0.5785	0.48594	0.62478	0.33553	18446.1	1.38889	1.23529	1.31707	1.16	1.13651
64	2017-05-26	L	y	3	2	2	0.6	0.221849	0.38181	0.37024	0.39338	0.19669	10842.2	2017-06-15	0.67106	0.5785	0.67106	0.32396	17017.2	1.75758	1.5625	1.70588	1.64706	1.56952
65	2017-05-30	L	n	1	1	1	1.2	-0.0791812	0.74048	0.63635	0.62478	0.40495	19811.3	2017-06-19	1.00659	0.82147	0.8099	0.48594	23619	1.35938	1.29091	1.2963	1.2	1.1922
66	2017-06-06	R	n	3	2	2	0.5	0.30103	0.31239	0.25454	0.27768	0.13884	7803.97	2017-07-03	0.76362	0.65949	0.56693	0.21983	11677.6	2.44444	2.59091	2.04167	1.58333	1.49637
67	2017-06-12	L	n	2	2	1	0.6	0.221849	0.25454	0.27768	0.27768	0.19669	10665.2	2017-07-03	0.4628	0.39338	0.49751	0.26611	15256.2	1.81818	1.41667	1.79167	1.35294	1.43046
68	2017-06-19	R	y	2	2	1	1	0	0.50908	0.55536	0.54379	0.30082	17661.6	2017-07-24	0.96031	0.99502	0.8099	0.39338	22801	1.88636	1.79167	1.48936	1.30769	1.29099
69	2017-06-19	L	y	2	2	1	0.5	0.30103	0.38181	0.45123	0.52065	0.30082	16309.1	2017-07-10	0.94874	0.98345	0.86775	0.41652	21911.3	2.48485	2.17949	1.66667	1.38462	1.3435
70	2017-06-27	R	n	3	2	2	0.8	0.09691	0.42809	0.40495	0.41652	0.16198	11576.9	2017-07-18	0.62478	0.59007	0.56693	0.2314	13644.5	1.45946	1.45714	1.36111	1.42857	1.17859
71	2017-06-30	R	y	1	1	1	0.8	0.09691	0.52065	0.48594	0.54379	0.37024	25076.8	2017-07-13	0.75205	0.72891	0.74048	0.43966	28393.9	1.44444	1.5	1.3617	1.1875	1.13228
72	2017-06-30	L	y	1	1	1	0.9	0.0457575	0.62478	0.5785	0.60164	0.38181	26132	2017-07-27	0.84461	0.72891	0.78676	0.45123	30267.1	1.35185	1.26	1.30769	1.18182	1.15824
73	2017-07-04	R	n	3	2	2	1	0	0.31239	0.21983	0.19669	0.16198	11426.5	2017-07-18	0.55536	0.56693	0.53222	0.31239	18226.2	1.77778	2.57895	2.70588	1.92857	1.59508
74	2017-07-06	R	n	2	2	1	1	0	0.28925	0.32396	0.31239	0.16198	12880.9	2017-07-13	0.70577	0.68263	0.55536	0.24297	17200	2.44	2.10714	1.77778	1.5	1.33531
75	2017-07-07	R	y	1	1	1	1.2	-0.0791812	0.50908	0.47437	0.47437	0.31239	18252.8	2017-07-27	0.83304	0.75205	0.63635	0.39338	21817.5	1.63636	1.58537	1.34146	1.25926	1.1953
76	2017-07-07	L	y	1	1	1	1.2	-0.0791812	0.64792	0.5785	0.54379	0.33553	18625.4	2017-08-10	0.84461	0.72891	0.64792	0.37024	19988.3	1.30357	1.26	1.19149	1.10345	1.07318
77	2017-07-19	R	n	2	2	1	0.7	0.154902	0.48594	0.54379	0.55536	0.41652	21750.4	2017-07-31	0.74048	0.76362	0.79833	0.54379	26593.6	1.52381	1.40426	1.4375	1.30556	1.22267
78	2017-07-20	R	y	1	1	1	1	0	0.4628	0.45123	0.45123	0.28925	17732.2	2017-08-24	0.77519	0.74048	0.71734	0.40495	21876.6	1.675	1.64103	1.58974	1.4	1.23372
79	2017-07-20	L	y	1	1	1	1	0	0.45123	0.42809	0.4628	0.30082	18848.7	2017-08-10	0.78676	0.75205	0.76362	0.41652	23400.3	1.74359	1.75676	1.65	1.38462	1.24148
80	2017-07-20	R	n	2	2	1	0.5	0.30103	0.31239	0.32396	0.42809	0.27768	20210.5	2017-08-10	0.5785	0.5785	0.70577	0.42809	28221.5	1.85185	1.78571	1.64865	1.54167	1.39638
81	2017-07-21	R	n	1	1	1	1	0	0.4628	0.49751	0.54379	0.30082	18081.6	2017-07-31	0.54379	0.56693	0.61321	0.32396	18803.6	1.175	1.13953	1.12766	1.07692	1.03993
82	2017-07-25	R	n	2	2	1	1	0	0.45123	0.45123	0.43966	0.18512	12125.4	2017-08-28	0.61321	0.62478	0.54379	0.24297	15082.7	1.35897	1.38462	1.23684	1.3125	1.24389
83	2017-07-28	R	y	2	2	1	0.7	0.154902	0.40495	0.43966	0.45123	0.28925	17467.2	2017-08-07	0.89089	0.86775	0.76362	0.41652	24821.1	2.2	1.97368	1.69231	1.44	1.42101
84	2017-07-28	L	y	2	2	1	1	0	0.42809	0.45123	0.41652	0.27768	17397.8	2017-08-15	0.94874	0.91403	0.8099	0.42809	25017.8	2.21622	2.02564	1.94444	1.54167	1.43799
85	2017-08-07	R	y	1	1	1	0.8	0.09691	0.25454	0.24297	0.25454	0.15041	9776.65	2017-08-15	0.38181	0.32396	0.38181	0.19669	10850.3	1.5	1.33333	1.5	1.30769	1.10982
86	2017-08-07	L	y	1	1	1	0.9	0.0457575	0.33553	0.33553	0.33553	0.16198	10423.4	2017-08-28	0.56693	0.50908	0.48594	0.21983	13513.8	1.68966	1.51724	1.44828	1.35714	1.29648
87	2017-08-21	R	n	2	2	1	0.8	0.09691	0.54379	0.53222	0.55536	0.39338	21866.1	2017-09-11	0.99502	0.90246	0.85618	0.50908	27112	1.82979	1.69565	1.54167	1.29412	1.23991
88	2016-08-22	R	y	3	2	2	0.6	0.221849	0.33553	0.28925	0.25454	0.15041	9850.7	2017-09-04	0.61321	0.50908	0.61321	0.26611	15604.5	1.82759	1.76	2.40909	1.76923	1.5841
89	2016-08-22	L	y	1	1	1	0.8	0.09691	0.39338	0.30082	0.45123	0.2314	13289.3	2017-09-19	0.54379	0.49751	0.64792	0.30082	16310.2	1.38235	1.65385	1.4359	1.3	1.22732
90	2017-08-29	R	y	3	2	2	0.9	0.0457575	0.21983	0.2314	0.25454	0.12727	9577.65	2017-09-25	0.43966	0.35867	0.43966	0.21983	15779.2	2	1.55	1.72727	1.72727	1.6475
91	2017-08-29	L	y	3	2	2	0.4	0.39794	0.12727	0.24297	0.08099	0.08099	3451.33	2017-09-19	0.35867	0.3471	0.41652	0.20826	13450.1	2.81818	1.42857	5.14286	2.57143	3.89708
92	2017-09-11	L	n	1	1	1	0.5	0.30103	0.47437	0.45123	0.53222	0.27768	20163	2017-10-02	0.62478	0.59007	0.67106	0.31239	22460.8	1.31707	1.30769	1.26087	1.125	1.11396
93	2017-09-12	R	n	2	2	1	1.2	-0.0791812	0.60164	0.5785	0.60164	0.40495	23122.6	2017-10-23	0.97188	0.89089	0.86775	0.54379	27866.3	1.61538	1.54	1.44231	1.34286	1.20515
94	2017-09-19	R	n	2	2	1	0.7	0.154902	0.70577	0.6942	0.67106	0.35867	24648.7	2017-10-03	0.9256	0.87932	0.78676	0.38181	25369.5	1.31148	1.26667	1.17241	1.06452	1.02924
95	2017-09-19	L	n	3	2	2	0.9	0.0457575	0.48594	0.49751	0.43966	0.28925	18088.5	2017-10-23	0.87932	0.82147	0.6942	0.38181	23034.7	1.80952	1.65116	1.57895	1.32	1.27344
96	2017-09-21	R	y	1	1	1	0.6	0.221849	0.72891	0.6942	0.71734	0.41652	20824.8	2017-10-05	0.89089	0.74048	0.8099	0.42809	21777.1	1.22222	1.06667	1.12903	1.02778	1.04572
97	2017-09-21	L	y	2	2	1	0.6	0.221849	0.61321	0.61321	0.64792	0.40495	20535.6	2017-10-19	0.96031	0.77519	0.86775	0.4628	23830.7	1.56604	1.26415	1.33929	1.14286	1.16046
98	2017-10-02	R	n	3	2	2	0.6	0.221849	0.2314	0.27768	0.26611	0.15041	10478.9	2017-10-30	0.77519	0.76362	0.64792	0.25454	17392	3.35	2.75	2.43478	1.69231	1.65971
99	2017-10-20	L	n	2	2	1	0.9	0.0457575	0.3471	0.35867	0.41652	0.27768	13648	2017-11-09	0.61321	0.59007	0.72891	0.37024	17586.4	1.76667	1.64516	1.75	1.33333	1.28857
100	2017-10-30	L	n	3	2	2	0.4	0.39794	0.37024	0.37024	0.35867	0.32396	20633.9	2017-11-20	0.86775	0.9256	0.83304	0.56693	30122.5	2.34375	2.5	2.32258	1.75	1.45985
101	2017-12-25	R	n	1	1	1	0.8	0.09691	0.53222	0.52065	0.59007	0.32396	19084.7	2018-01-29	0.70577	0.6942	0.79833	0.40495	23312.4	1.32609	1.33333	1.35294	1.25	1.22152
102	2018-01-05	L	n	3	2	2	0.7	0.154902	0.52065	0.55536	0.63635	0.41652	22706.1	2018-02-05	1.16857	1.11072	1.16857	0.5785	30653.6	2.24444	2	1.83636	1.38889	1.35001
103	2018-01-25	R	n	3	2	2	0.6	0.221849	0.3471	0.39338	0.38181	0.31239	15220.3	2018-02-08	0.62478	0.68263	0.71734	0.4628	22583.5	1.8	1.73529	1.87879	1.48148	1.48377
104	2018-01-29	L	n	3	2	2	0.4	0.39794	0.45123	0.54379	0.50908	0.40495	24484.4	2018-02-26	1.23799	1.18014	0.98345	0.62478	34927.5	2.74359	2.17021	1.93182	1.54286	1.42652
105	2018-01-30	R	n	2	2	1	1.2	-0.0791812	0.33553	0.30082	0.25454	0.09256	7452.24	2018-03-05	0.4628	0.45123	0.3471	0.13884	9656.32	1.37931	1.5	1.36364	1.5	1.29576
106	2018-02-02	L	n	2	2	1	0.5	0.30103	0.25454	0.27768	0.2314	0.1157	6699.03	2018-02-19	0.43966	0.43966	0.35867	0.17355	8480.81	1.72727	1.58333	1.55	1.5	1.26598
107	2018-02-13	R	n	2	2	1	0.8	0.09691	0.60164	0.5785	0.55536	0.21983	13334.4	2018-03-19	0.82147	0.8099	0.75205	0.27768	15245.8	1.36538	1.4	1.35417	1.26316	1.14334
108	2018-02-19	R	n	2	2	1	1	0	0.25454	0.25454	0.27768	0.17355	9835.66	2018-03-26	0.5785	0.60164	0.61321	0.30082	15927.3	2.27273	2.36364	2.20833	1.73333	1.61934
109	2018-02-20	L	n	2	2	1	0.6	0.221849	0.35867	0.39338	0.37024	0.19669	15035.2	2018-03-12	0.55536	0.5785	0.50908	0.27768	18645.1	1.54839	1.47059	1.375	1.41176	1.24009
110	2018-02-27	L	n	2	2	1	0.9	0.0457575	0.61321	0.60164	0.52065	0.24297	15796.5	2018-03-26	0.98345	0.91403	0.71734	0.31239	19879.6	1.60377	1.51923	1.37778	1.28571	1.25848
111	2018-03-05	L	n	3	2	2	0.8	0.09691	0.38181	0.41652	0.39338	0.31239	22274.6	2018-04-09	0.98345	0.86775	0.76362	0.47437	29265.2	2.57576	2.08333	1.94118	1.51852	1.31384
112	2018-04-09	R	n	2	2	1	1.2	-0.0791812	0.4628	0.47437	0.42809	0.24297	18712.2	2018-05-01	0.77519	0.75205	0.64792	0.32396	24430.1	1.675	1.58537	1.51351	1.33333	1.30557
113	2018-05-09	R	n	3	2	2	1.2	-0.0791812	0.35867	0.32396	0.25454	0.13884	8901.96	2018-05-21	0.70577	0.5785	0.39338	0.20826	12811.5	1.96774	1.78571	1.54545	1.5	1.43917
114	2018-06-12	R	n	3	2	2	0.9	0.0457575	0.4628	0.4628	0.52065	0.35867	22637.9	2018-07-02	0.65949	0.60164	0.72891	0.45123	27117.8	1.425	1.3	1.4	1.25806	1.19789
115	2018-07-02	R	n	2	2	1	1.2	-0.0791812	0.45123	0.40495	0.48594	0.32396	21045.8	2018-07-30	0.70577	0.59007	0.67106	0.39338	23992.7	1.5641	1.45714	1.38095	1.21429	1.14002
116	2018-07-06	R	n	3	2	2	0.7	0.154902	0.3471	0.35867	0.3471	0.30082	19404	2018-08-06	0.90246	0.65949	0.61321	0.4628	28154.4	2.6	1.83871	1.76667	1.53846	1.45096
117	2018-07-20	L	n	1	1	1	0.8	0.09691	0.50908	0.54379	0.48594	0.18512	11418.4	2018-08-13	0.83304	0.75205	0.64792	0.21983	12914.4	1.63636	1.38298	1.33333	1.1875	1.13102
118	2018-07-23	R	y	2	2	1	0.9	0.0457575	0.40495	0.43966	0.39338	0.19669	11377.9	2018-08-20	0.5785	0.53222	0.49751	0.24297	14507.6	1.42857	1.21053	1.26471	1.23529	1.27507
119	2018-07-23	L	y	3	2	2	0.4	0.39794	0.3471	0.30082	0.28925	0.16198	10446.6	2018-08-06	0.6942	0.62478	0.52065	0.24297	13769.5	2	2.07692	1.8	1.5	1.31809
120	2018-08-15	R	n	1	1	1	1	0	0.50908	0.53222	0.54379	0.37024	19532.5	2018-09-18	0.71734	0.6942	0.71734	0.43966	21785.2	1.40909	1.30435	1.31915	1.1875	1.11533
121	2018-09-20	R	n	2	2	1	0.7	0.154902	0.41652	0.39338	0.40495	0.27768	16142.5	2018-10-18	0.75205	0.67106	0.67106	0.37024	20887.3	1.80556	1.70588	1.65714	1.33333	1.29394
122	2018-09-20	L	n	3	2	2	0.4	0.39794	0.24297	0.28925	0.28925	0.21983	12057.1	2018-10-04	0.63635	0.63635	0.74048	0.38181	19445.7	2.61905	2.2	2.56	1.73684	1.6128
123	2018-09-20	L	n	1	1	1	0.9	0.0457575	0.75205	0.68263	0.70577	0.39338	22007.3	2018-10-04	0.97188	0.87932	0.89089	0.48594	26350.7	1.29231	1.28814	1.2623	1.23529	1.19736
124	2018-10-12	R	n	1	1	1	1	0	0.67106	0.70577	0.71734	0.35867	23175.9	2018-10-25	0.83304	0.8099	0.8099	0.38181	23260.3	1.24138	1.14754	1.12903	1.06452	1.00364
125	2018-11-15	R	n	3	2	2	0.9	0.0457575	0.31239	0.28925	0.26611	0.20826	12087.2	2018-12-06	0.49751	0.4628	0.4628	0.31239	16152.9	1.59259	1.6	1.73913	1.5	1.33636
126	2018-12-03	R	n	1	1	1	0.9	0.0457575	0.24297	0.27768	0.40495	0.33553	19010.7	2018-12-17	0.24297	0.32396	0.48594	0.35867	20601.5	1	1.16667	1.2	1.06897	1.08368
127	2018-12-10	L	n	2	2	1	0.5	0.30103	0.48594	0.45123	0.48594	0.2314	14035.6	2018-12-25	0.82147	0.75205	0.76362	0.32396	18952.8	1.69048	1.66667	1.57143	1.4	1.35034
128	2018-12-17	L	n	2	2	1	1.2	-0.0791812	0.48594	0.48594	0.52065	0.25454	14852.4	2019-01-15	0.82147	0.79833	0.75205	0.32396	18250.5	1.69048	1.64286	1.44444	1.27273	1.22879
129	2018-12-25	R	y	1	1	1	0.8	0.09691	0.47437	0.48594	0.40495	0.20826	15607.9	2018-01-15	0.65949	0.61321	0.49751	0.24297	17589.9	1.39024	1.2619	1.22857	1.16667	1.12698
130	2018-12-25	L	y	1	1	1	1.2	-0.0791812	0.53222	0.55536	0.52065	0.30082	19988.3	2019-01-21	0.68263	0.6942	0.62478	0.3471	22416.9	1.28261	1.25	1.2	1.15385	1.1215
131	2019-01-15	R	n	2	2	1	0.6	0.221849	0.48594	0.45123	0.40495	0.18512	13290.5	2019-02-04	0.59007	0.5785	0.49751	0.21983	14926.5	1.21429	1.28205	1.22857	1.1875	1.1231
132	2019-01-23	R	y	3	2	2	0.6	0.221849	0.30082	0.35867	0.35867	0.16198	9563.76	2019-02-04	0.54379	0.5785	0.5785	0.21983	12783.7	1.80769	1.6129	1.6129	1.35714	1.33668
133	2019-01-23	L	y	2	2	1	1.2	-0.0791812	0.49751	0.40495	0.33553	0.13884	8117.51	2019-02-12	0.72891	0.59007	0.47437	0.18512	10569.2	1.46512	1.45714	1.41379	1.33333	1.30202
134	2019-01-28	R	y	2	2	1	0.8	0.09691	0.68263	0.64792	0.62478	0.33553	17883.7	2019-02-12	0.97188	0.89089	0.83304	0.40495	20932.4	1.42373	1.375	1.33333	1.2069	1.17047
135	2019-01-28	L	y	2	2	1	0.8	0.09691	0.5785	0.60164	0.65949	0.32396	17342.3	2019-02-18	0.98345	0.9256	0.89089	0.38181	20175.8	1.7	1.53846	1.35088	1.17857	1.16339
136	2019-01-29	R	n	3	2	2	0.6	0.221849	0.55536	0.53222	0.55536	0.40495	27374.6	2019-02-12	0.78676	0.78676	0.78676	0.54379	34330.5	1.41667	1.47826	1.41667	1.34286	1.2541
137	2019-02-12	R	y	1	1	1	0.7	0.154902	0.45123	0.39338	0.37024	0.15041	9988.38	2019-03-04	0.74048	0.61321	0.55536	0.21983	13634.1	1.64103	1.55882	1.5	1.46154	1.36499
138	2019-02-12	L	y	1	1	1	0.9	0.0457575	0.56693	0.53222	0.54379	0.24297	14213.7	2019-02-25	0.84461	0.74048	0.72891	0.30082	17221.9	1.4898	1.3913	1.34043	1.2381	1.21164
139	2019-02-13	R	n	1	1	1	0.7	0.154902	0.62478	0.62478	0.55536	0.2314	13794.9	2019-03-04	0.71734	0.6942	0.59007	0.2314	13648	1.14815	1.11111	1.0625	1	0.989348
140	2019-02-13	L	n	1	1	1	0.5	0.30103	0.64792	0.61321	0.67106	0.28925	17240.5	2019-03-18	0.74048	0.72891	0.75205	0.28925	17228.9	1.14286	1.18868	1.12069	1	0.999329
141	2019-02-19	R	y	2	2	1	0.8	0.09691	0.40495	0.41652	0.3471	0.16198	8921.63	2019-03-11	0.60164	0.67106	0.55536	0.21983	11703.1	1.48571	1.61111	1.6	1.35714	1.31176
142	2019-02-19	L	y	1	1	1	0.9	0.0457575	0.54379	0.59007	0.53222	0.21983	12553.5	2019-03-18	0.6942	0.71734	0.60164	0.24297	13650.3	1.2766	1.21569	1.13043	1.10526	1.08737
143	2019-03-19	R	n	1	1	1	0.9	0.0457575	0.76362	0.64792	0.62478	0.24297	17462.6	2019-04-15	0.82147	0.6942	0.65949	0.26611	18701.7	1.07576	1.07143	1.05556	1.09524	1.07096
144	2019-03-25	R	y	1	1	1	1.2	-0.0791812	0.64792	0.6942	0.64792	0.37024	19937.4	2019-04-08	0.99502	0.93717	0.82147	0.42809	22435.4	1.53571	1.35	1.26786	1.15625	1.12529
145	2019-03-25	L	y	1	1	1	1.2	-0.0791812	0.74048	0.71734	0.68263	0.39338	21610.4	2019-04-15	1.12229	1.09915	0.9256	0.47437	25572	1.51562	1.53226	1.35593	1.20588	1.18332
146	2019-04-22	R	n	3	2	2	1	0	0.47437	0.43966	0.47437	0.35867	25613.7	2019-06-03	0.84461	0.71734	0.6942	0.48594	32107.9	1.78049	1.63158	1.46341	1.35484	1.25355
147	2019-05-15	R	y	2	2	1	0.9	0.0457575	0.47437	0.43966	0.49751	0.25454	17930	2019-05-20	0.60164	0.53222	0.60164	0.30082	19794	1.26829	1.21053	1.2093	1.18182	1.10396
148	2019-05-20	L	y	2	2	1	0.8	0.09691	0.45123	0.42809	0.49751	0.24297	15997.8		0.63635	0.60164	0.65949	0.32396	20548.3	1.41026	1.40541	1.32558	1.33333	1.28444
149	2019-06-10	R	n	2	2	1	0.5	0.30103	0.42809	0.35867	0.40495	0.21983	14265.8	2019-06-24	0.55536	0.40495	0.48594	0.24297	15499.2	1.2973	1.12903	1.2	1.10526	1.08646
150	2019-07-24	L	n	1	1	1	0.9	0.0457575	0.54379	0.50908	0.55536	0.30082	22360.2	2019-08-05	0.78676	0.70577	0.75205	0.38181	26879.4	1.44681	1.38636	1.35417	1.26923	1.20211
151	2019-08-08	R	n	1	1	1	0.6	0.221849	0.67106	0.63635	0.60164	0.28925	16188.7	2019-08-22	0.79833	0.79833	0.74048	0.33553	18746.9	1.18966	1.25455	1.23077	1.16	1.15802
152	2019-08-09	R	y	3	2	2	1.2	-0.0791812	0.41652	0.37024	0.41652	0.24297	12565	2019-08-22	1.0413	0.94874	0.84461	0.38181	20142.2	2.5	2.5625	2.02778	1.57143	1.60304
153	2019-08-09	L	y	3	2	2	0.6	0.221849	0.52065	0.55536	0.48594	0.28925	15540.8	2019-08-29	1.14543	1.12229	0.94874	0.41652	21667.1	2.2	2.02083	1.95238	1.44	1.39421
154	2019-08-14	R	n	3	2	2	0.6	0.221849	0.37024	0.39338	0.39338	0.13884	9442.28	2019-08-26	0.6942	0.68263	0.5785	0.19669	12971.1	1.875	1.73529	1.47059	1.41667	1.37373
155	2019-08-15	L	n	2	2	1	0.7	0.154902	0.27768	0.30082	0.32396	0.18512	12912.1	2019-08-29	0.87932	0.84461	0.79833	0.33553	20813.3	3.16667	2.80769	2.46429	1.8125	1.61192
156	2019-08-22	R	y	2	2	1	0.9	0.0457575	0.30082	0.28925	0.32396	0.17355	12577.7	2019-09-05	0.52065	0.42809	0.48594	0.2314	15640.3	1.73077	1.48	1.5	1.33333	1.24349
157	2019-08-22	L	y	3	2	2	0.7	0.154902	0.24297	0.2314	0.27768	0.13884	11124.6	2019-09-12	0.53222	0.4628	0.53222	0.25454	17152.5	2.19048	2	1.91667	1.83333	1.54186
158	2019-09-10	R	n	2	2	1	0.6	0.221849	0.42809	0.40495	0.43966	0.21983	13306.7	2019-10-15	0.54379	0.54379	0.56693	0.27768	15461	1.27027	1.34286	1.28947	1.26316	1.1619
159	2019-09-11	L	n	2	2	1	0.8	0.09691	0.45123	0.4628	0.49751	0.28925	16710.6	2019-09-30	0.63635	0.62478	0.6942	0.35867	20493.9	1.41026	1.35	1.39535	1.24	1.22641
160	2019-10-07	R	n	3	2	2	0.7	0.154902	0.32396	0.35867	0.33553	0.2314	11863.9	2019-10-21	0.75205	0.77519	0.6942	0.42809	19684	2.32143	2.16129	2.06897	1.85	1.65916
161	2019-10-10	R	n	1	1	1	1.2	-0.0791812	0.54379	0.53222	0.48594	0.25454	15029.4	2019-10-31	0.64792	0.64792	0.55536	0.27768	16688.6	1.19149	1.21739	1.14286	1.09091	1.11039
162	2019-10-31	L	n	2	2	1	1.2	-0.0791812	0.55536	0.53222	0.49751	0.19669	14566.6	2019-11-14	0.8099	0.6942	0.62478	0.2314	17534.3	1.45833	1.30435	1.25581	1.17647	1.20373
163	2019-11-01	R	y	2	2	1	0.6	0.221849	0.59007	0.55536	0.5785	0.31239	15721.3	2019-11-14	0.75205	0.67106	0.72891	0.3471	17887.2	1.27451	1.20833	1.26	1.11111	1.13777
164	2019-11-01	L	y	2	2	1	0.8	0.09691	0.50908	0.54379	0.55536	0.28925	14534.2	2019-11-21	0.83304	0.72891	0.72891	0.33553	16350.7	1.63636	1.34043	1.3125	1.16	1.12498
165	2019-11-05	L	n	3	2	2	0.7	0.154902	0.68263	0.68263	0.65949	0.42809	26318.3	2019-12-05	1.06444	0.97188	0.85618	0.47437	28321	1.55932	1.42373	1.29825	1.10811	1.0761
166	2019-11-08	R	n	2	2	1	0.5	0.30103	0.41652	0.48594	0.61321	0.4628	25137	2019-12-05	0.54379	0.67106	0.89089	0.56693	29106.6	1.30556	1.38095	1.45283	1.225	1.15792
167	2019-11-21	R	y	1	1	1	0.7	0.154902	0.62478	0.52065	0.5785	0.32396	17610.7	2019-12-19	0.84461	0.71734	0.71734	0.39338	20294.9	1.35185	1.37778	1.24	1.21429	1.15242
168	2019-11-21	L	y	1	1	1	1.2	-0.0791812	0.71734	0.63635	0.65949	0.35867	18759.6	2019-12-05	0.93717	0.78676	0.79833	0.40495	21077.1	1.30645	1.23636	1.21053	1.12903	1.12354
169	2019-12-02	R	n	1	1	1	0.8	0.09691	0.32396	0.28925	0.39338	0.26611	16402.8	2019-12-23	0.42809	0.35867	0.52065	0.32396	19479.3	1.32143	1.24	1.32353	1.21739	1.18756
170	2019-12-19	R	y	3	2	2	1	0	0.53222	0.54379	0.54379	0.37024	21402.2	2020-01-09	1.0413	0.99502	0.96031	0.49751	26723.2	1.95652	1.82979	1.76596	1.34375	1.24862
171	2019-12-19	L	y	2	2	1	0.8	0.09691	0.53222	0.53222	0.54379	0.35867	21204.3	2020-01-23	1.12229	1.05287	0.98345	0.52065	28070	2.1087	1.97826	1.80851	1.45161	1.32378
172	2019-12-24	R	y	1	1	1	0.7	0.154902	0.85618	0.90246	0.90246	0.3471	22809.1	2020-01-28	0.99502	0.97188	0.97188	0.40495	24772.5	1.16216	1.07692	1.07692	1.16667	1.08608
173	2019-12-24	L	y	1	1	1	0.9	0.0457575	0.84461	0.89089	0.89089	0.31239	22307	2020-01-14	1.157	1.14543	1.0413	0.40495	26424.7	1.36986	1.28571	1.16883	1.2963	1.1846
174	2019-12-24	R	y	3	2	2	0.9	0.0457575	0.49751	0.47437	0.47437	0.27768	14941.5	2020-01-14	1.07601	0.94874	0.90246	0.39338	21479.7	2.16279	2	1.90244	1.41667	1.43759
175	2019-12-24	L	y	3	2	2	1.2	-0.0791812	0.49751	0.45123	0.4628	0.21983	13484.8	2020-01-20	1.05287	0.94874	0.84461	0.33553	19169.2	2.11628	2.10256	1.825	1.52632	1.42154
176	2020-01-14	L	n	2	2	1	0.8	0.09691	0.56693	0.4628	0.48594	0.32396	18368.5	2020-01-27	0.71734	0.56693	0.60164	0.38181	20835.3	1.26531	1.225	1.2381	1.17857	1.13429
177	2020-01-15	R	n	3	2	2	0.7	0.154902	0.71734	0.67106	0.61321	0.37024	24003.1	2020-02-12	1.21485	1.12229	1.00659	0.52065	30785.5	1.69355	1.67241	1.64151	1.40625	1.28256
178	2020-01-20	L	n	2	2	1	0.7	0.154902	0.42809	0.41652	0.47437	0.27768	18365.1	2020-02-03	0.63635	0.56693	0.64792	0.33553	21552.6	1.48649	1.36111	1.36585	1.20833	1.17357
179	2020-01-28	R	n	3	2	2	1.2	-0.0791812	0.5785	0.60164	0.54379	0.3471	18316.5	2020-02-17	0.87932	0.84461	0.76362	0.41652	22464.3	1.52	1.40385	1.40426	1.2	1.22645
180	2020-01-30	L	n	3	2	2	1	0	0.53222	0.55536	0.50908	0.26611	15831.2	2020-02-13	0.86775	0.85618	0.75205	0.31239	18684.4	1.63043	1.54167	1.47727	1.17391	1.18022
181	2020-01-30	L	n	3	2	2	0.7	0.154902	0.49751	0.48594	0.50908	0.3471	20377.1	2020-02-13	1.01816	0.97188	0.96031	0.50908	28473.8	2.04651	2	1.88636	1.46667	1.39734
182	2020-02-03	L	n	2	2	1	1	0	0.3471	0.3471	0.3471	0.21983	11329.3	2020-02-10	0.5785	0.52065	0.47437	0.26611	14929.9	1.66667	1.5	1.36667	1.21053	1.31781
183	2020-02-13	L	n	2	2	1	1	0	0.49751	0.47437	0.52065	0.30082	16999.8	2020-02-20	0.70577	0.65949	0.68263	0.37024	20716.1	1.4186	1.39024	1.31111	1.23077	1.21861
184	2020-02-18	R	y	2	2	1	0.4	0.39794	0.52065	0.61321	0.6942	0.38181	20654.8	2020-03-02	0.82147	0.85618	0.96031	0.43966	23267.3	1.57778	1.39623	1.38333	1.15152	1.12648
185	2020-02-18	L	y	1	1	1	0.9	0.0457575	0.65949	0.68263	0.75205	0.3471	17308.7	2020-03-09	0.87932	0.87932	0.93717	0.35867	19829.8	1.33333	1.28814	1.24615	1.03333	1.14566
186	2020-02-20	R	n	3	2	2	0.5	0.30103	0.38181	0.41652	0.43966	0.2314	13401.5	2020-03-05	0.84461	0.85618	0.78676	0.33553	18973.6	2.21212	2.05556	1.78947	1.45	1.41578
187	2020-02-21	R	y	3	2	2	0.5	0.30103	0.33553	0.32396	0.35867	0.25454	16535.8	2020-03-05	0.65949	0.65949	0.6942	0.37024	22357.9	1.96552	2.03571	1.93548	1.45455	1.35209
188	2020-02-21	L	y	3	2	2	0.6	0.221849	0.38181	0.35867	0.35867	0.21983	14550.4	2020-03-12	0.64792	0.62478	0.68263	0.32396	20541.4	1.69697	1.74194	1.90323	1.47368	1.41174
189	2020-02-21	R	n	3	2	2	0.9	0.0457575	0.40495	0.37024	0.33553	0.20826	14187.1	2020-03-05	0.93717	0.90246	0.70577	0.32396	20401.4	2.31429	2.4375	2.10345	1.55556	1.43802
190	2018-10-18	R	n	2	2	1	0.9	0.0457575	0.53222	0.50908	0.47437	0.30082	17899.9	2018-11-08	0.89089	0.78676	0.68263	0.38181	21454.3	1.67391	1.54545	1.43902	1.26923	1.19857
191	2018-10-25	L	n	1	1	1	1	0	0.62478	0.60164	0.60164	0.25454	14610.6	2018-11-15	0.77519	0.71734	0.67106	0.28925	16487.2	1.24074	1.19231	1.11538	1.13636	1.12844
192	2019-09-11	L	n	3	2	2	0.4	0.39794	0.35867	0.37024	0.41652	0.25454	15124.3	2019-09-24	0.68263	0.65949	0.6942	0.37024	21031.9	1.90323	1.78125	1.66667	1.45455	1.39061
193	2020-03-03	L	n	1	1	1	0.7	0.154902	0.45123	0.43966	0.54379	0.40495	21292.3	2020-03-16	0.53222	0.50908	0.5785	0.41652	22502.5	1.17949	1.15789	1.06383	1.02857	1.05684
194	2020-03-09	R	n	2	2	1	1	0	0.48594	0.54379	0.50908	0.26611	17051.9	2020-03-30	0.87932	0.89089	0.75205	0.33553	21244.8	1.80952	1.6383	1.47727	1.26087	1.24589
195	2020-03-10	R	y	1	1	1	0.9	0.0457575	0.68263	0.76362	0.65949	0.24297	18159.1	2020-04-13	0.89089	0.84461	0.72891	0.30082	20933.6	1.30508	1.10606	1.10526	1.2381	1.15279
196	2020-03-10	L	y	2	2	1	1	0	0.77519	0.74048	0.60164	0.25454	18682.1	2020-03-30	0.96031	0.89089	0.71734	0.30082	20645.5	1.23881	1.20312	1.19231	1.18182	1.1051
197	2020-03-24	L	n	3	2	2	0.9	0.0457575	0.32396	0.3471	0.3471	0.20826	10880.4	2020-04-27	1.05287	0.94874	0.71734	0.33553	17920.8	3.25	2.73333	2.06667	1.61111	1.64707
198	2020-01-07	R	y	3	2	2	0.9	0.0457575	0.52065	0.49751	0.49751	0.30082	16872.5	2021-01-22	0.74048	0.75205	0.6942	0.33553	19022.2	1.42222	1.30651	1.39535	1.11538	1.12741	2.04027	1.88946	1.74398	1.44792	1.39135	1.06227	0.940025	0.867646	0.435564	23475.6	0.321785	0.187975	0.173446	0.100034	4453.34	43.4563	24.995	24.985	29.8136	23.4112	0.21983	0.25454	0.19669	0.03471	2149.71
199	2020-01-07	L	y	2	2	1	1.2	-0.0791812	0.63635	0.65949	0.63635	0.31239	18537.5	2021-01-29	0.8099	0.85618	0.72891	0.35867	20934.8	1.27273	1.12208	1.14545	1.14815	1.12932	1.46201	1.38606	1.36445	1.24587	1.19174	0.930349	0.91409	0.868266	0.389198	22091.8	0.120449	0.0579101	0.139356	0.0305281	1157.04	14.8721	6.76378	19.1184	8.51148	5.52689	0.17355	0.19669	0.09256	0.04628	2397.3
200	2021-01-12	L	n	3	2	2	1.2	-0.0791812	0.41652	0.38181	0.35867	0.2314	13166.7	2021-02-04	0.90246	0.82147	0.68263	0.31239	18483.1	2.16667	1.85956	1.90323	1.35	1.40378	1.88496	1.9345	1.9841	1.60079	1.49206	0.785124	0.73861	0.711635	0.370422	19645.5	-0.117336	-0.0828597	0.0290054	0.0580318	1162.4	13.0018	10.0868	4.24906	18.5767	6.28898	0.48594	0.43966	0.32396	0.08099	5316.42
201	2020-10-21	R	y	2	2	1	0.7	0.154902	0.61321	0.63635	0.55536	0.19669	10321.6	2020-11-05	0.85618	0.86775	0.65949	0.20826	11907.8	1.39623	1.1786	1.1875	1.05882	1.15368	1.3457	1.2877	1.27609	1.19745	1.20356	0.825194	0.819429	0.708692	0.235526	12422.7	-0.0309862	-0.0483214	0.049202	0.0272663	514.836	3.61912	5.56859	7.46061	13.0924	4.3235	0.24297	0.2314	0.10413	0.01157	1586.25
202	2020-10-21	L	y	1	1	1	1.2	-0.0791812	0.60164	0.64792	0.55536	0.18512	9732.68	2020-11-19	0.87932	0.85618	0.68263	0.20826	11766.7	1.46154	1.14212	1.22917	1.125	1.20899	1.2913	1.24931	1.22401	1.19914	1.12137	0.7769	0.809456	0.679769	0.221984	10914	-0.10242	-0.0467242	-0.00286131	0.013724	-852.722	11.6477	5.45729	0.419159	6.58984	7.24691	0.27768	0.20826	0.12727	0.02314	2034.01
203	2020-10-21	R	n	3	2	2	0.9	0.0457575	0.28925	0.33553	0.40495	0.27768	19542.9	2020-11-19	0.63635	0.68263	0.71734	0.42809	25789.5	2.2	1.75841	1.77143	1.54167	1.31964	2.06986	1.87996	1.84948	1.47226	1.3686	0.598707	0.630783	0.748949	0.408817	26746.4	-0.0376431	-0.0518468	0.0316088	-0.0192728	956.859	5.91547	7.59515	4.40639	4.50205	3.71026	0.3471	0.3471	0.31239	0.15041	6246.64
204	2020-10-28	R	y	2	2	1	1.2	-0.0791812	0.49751	0.4628	0.49751	0.2314	14059	2020-11-19	0.71734	0.68263	0.6942	0.28925	17057.7	1.44186	1.27485	1.39535	1.25	0.0883264	1.40435	1.3296	1.28164	1.1939	1.15022	0.698679	0.61534	0.637627	0.276268	16171	-0.0186606	-0.0672901	-0.0565729	-0.0129821	-886.657	2.60137	9.85748	8.14937	4.48821	5.198	0.21983	0.21983	0.19669	0.05785	2998.65
205	2020-10-28	L	y	3	2	2	1.2	-0.0791812	0.49751	0.49751	0.48594	0.24297	14166.3	2020-11-12	0.84461	0.8099	0.75205	0.32396	18280.6	1.69767	1.40701	1.54762	1.33333	1.29043	1.72828	1.51683	1.40503	1.22815	1.18784	0.859838	0.754636	0.682759	0.298404	16827.4	0.0152277	-0.055264	-0.0692913	-0.0255558	-1453.24	1.80292	6.82356	9.21366	7.88857	7.94964	0.3471	0.31239	0.26611	0.08099	4114.29
206	2020-11-04	R	n	3	2	2	0.9	0.0457575	0.38181	0.41652	0.3471	0.17355	10531	2020-12-03	0.94874	0.84461	0.65949	0.26611	15451.7	2.48485	1.75262	1.9	1.53333	1.46726	1.8295	1.66862	1.50633	1.29627	1.23146	0.698521	0.695012	0.522845	0.224967	12968.5	-0.250219	-0.149598	-0.136645	-0.0411425	-2483.26	26.3738	17.712	20.7197	15.4607	16.0711	0.56693	0.42809	0.31239	0.09256	4920.72
207	2020-11-04	L	n	1	1	1	1.2	-0.0791812	0.74048	0.6942	0.61321	0.30082	20784.3	2020-11-19	0.94874	0.85618	0.72891	0.3471	23188.6	1.28125	1.06598	1.18868	1.15385	1.11568	1.36224	1.29513	1.27546	1.17495	1.1494	1.00871	0.899078	0.782125	0.353448	23889.5	0.0599733	0.0428976	0.0532148	0.00634822	700.94	6.32137	5.01035	7.30059	1.82893	3.02278	0.20826	0.16198	0.1157	0.04628	2404.25
208	2020-11-25	R	y	3	2	2	0.7	0.154902	0.39338	0.38181	0.40495	0.24297	13363.4	2020-12-17	0.65949	0.62478	0.70577	0.35867	19633.1	1.67647	1.41432	1.74286	1.47619	1.46918	1.79667	1.64171	1.63662	1.51266	1.40289	0.706775	0.626821	0.662751	0.367531	18747.3	0.0472851	0.00204114	-0.0430194	0.00886102	-885.839	7.16996	0.326698	6.09538	2.47052	4.51196	0.26611	0.24297	0.30082	0.1157	6269.78
209	2020-11-25	L	y	3	2	2	0.9	0.0457575	0.39338	0.47437	0.45123	0.2314	14124.7	2020-12-10	0.65949	0.67106	0.71734	0.3471	18876.5	1.67647	1.22267	1.58974	1.5	1.33642	1.96731	1.71174	1.74212	1.49541	1.41007	0.7739	0.811996	0.786098	0.346038	19916.8	0.11441	0.140936	0.0687578	-0.00106171	1040.34	17.3482	21.002	9.58511	0.30588	5.5113	0.26611	0.19669	0.26611	0.1157	4751.8
210	2020-01-07	L	n	2	2	1	1	0	0.59007	0.61321	0.52065	0.31239	20674.4	2021-01-21	0.98345	0.94874	0.76362	0.39338	25403.1	1.66667	1.33723	1.46667	1.25926	1.22872	1.67486	1.55515	1.47758	1.2774	1.21754	0.988283	0.953631	0.7693	0.399047	25172	0.00483257	0.00489077	0.0056802	0.00566702	-231.068	0.49139	0.515502	0.743852	1.4406	0.909607	0.39338	0.33553	0.24297	0.08099	4728.66
211	2021-01-14	R	y	3	2	2	1	0	0.43966	0.45123	0.43966	0.26611	17149.1	2021-02-05	1.11072	0.93717	0.78676	0.39338	24018.2	2.52632	1.79509	1.78947	1.47826	1.40055	1.80819	1.63611	1.57638	1.40032	1.307	0.794989	0.738261	0.693071	0.372639	22413.8	-0.315731	-0.198909	-0.0936888	-0.0207415	-1604.33	28.4258	21.2245	11.9082	5.27263	6.67965	0.67106	0.48594	0.3471	0.12727	6869.11
212	2021-01-14	L	y	3	2	2	0.6	0.221849	0.43966	0.4628	0.42809	0.26611	17552.8	2021-01-29	0.99502	0.83304	0.77519	0.42809	25154.3	2.26316	1.55575	1.81081	1.6087	1.43306	1.77999	1.60369	1.56547	1.38536	1.28221	0.782593	0.742186	0.670163	0.368659	22506.4	-0.212427	-0.0908537	-0.105027	-0.059431	-2647.89	21.3491	10.9063	13.5486	13.8828	10.5266	0.55536	0.37024	0.3471	0.16198	7601.49
213	2021-01-14	R	n	2	2	1	0.9	0.0457575	0.33553	0.3471	0.35867	0.19669	10952.2	2021-01-28	0.5785	0.61321	0.63635	0.25454	13238.4	1.72414	1.52694	1.77419	1.29412	1.20875	1.62679	1.52232	1.42943	1.27993	1.24773	0.545838	0.528398	0.512693	0.251749	13665.3	-0.0326617	-0.0848124	-0.123657	-0.00279139	426.901	5.64594	13.8309	19.4323	1.09664	3.22472	0.24297	0.26611	0.27768	0.05785	2286.23
214	2021-02-10	R	n	3	2	2	1	0	0.42809	0.52065	0.43966	0.2314	11431.2	2021-03-04	0.90246	0.59007	0.6942	0.30082	13610.9	2.10811	0.979545	1.57895	1.3	1.19069	1.97078	2.00588	1.75092	1.469	1.38602	0.843672	1.04436	0.769812	0.339925	15843.8	-0.0587884	0.454293	0.0756116	0.0391055	2232.86	6.51424	76.9896	10.8919	12.9996	16.4049	0.47437	0.06942	0.25454	0.06942	2179.79
215	2021-03-03	R	y	2	2	1	1	0	0.38181	0.39338	0.37024	0.17355	10276.5	2021-03-25	0.56693	0.53222	0.49751	0.20826	11678.8	1.48485	1.16935	1.34375	1.2	1.13646	1.56939	1.4379	1.34477	1.26256	1.20108	0.59921	0.565643	0.497886	0.219117	12342.8	0.0322805	0.0334227	0.000376127	0.0108566	664.092	5.69391	6.27986	0.0756019	5.213	5.68632	0.18512	0.13884	0.12727	0.03471	1402.28
216	2021-03-03	L	y	2	2	1	1	0	0.37024	0.35867	0.33553	0.16198	9840.28	2021-03-11	0.61321	0.54379	0.47437	0.2314	12783.7	1.65625	1.3104	1.41379	1.42857	1.29912	1.57669	1.48802	1.41171	1.31652	1.23778	0.583755	0.533708	0.47367	0.213249	12180.1	-0.0294554	-0.0100819	-0.000699749	-0.0181507	-603.589	4.80347	1.85401	0.147511	7.84384	4.72155	0.24297	0.18512	0.13884	0.06942	2943.41
217	2021-03-09	R	n	3	2	2	1	0	0.35867	0.32396	0.32396	0.21983	16822.8	2021-03-18	0.86775	0.86775	0.82147	0.40495	27707.8	2.41935	2.3151	2.53571	1.84211	1.64704	1.91234	1.79027	1.66384	1.41284	1.34399	0.685898	0.579977	0.539016	0.310584	22609.6	-0.181852	-0.287773	-0.282454	-0.094366	-5098.24	20.9567	33.1631	34.3839	23.3031	18.4	0.50908	0.54379	0.49751	0.18512	10885.1
218	2021-03-10	L	n	2	2	1	1.2	-0.0791812	0.59007	0.55536	0.41652	0.20826	12456.3	2021-03-25	0.8099	0.76362	0.50908	0.25454	14827	1.37255	1.18842	1.22222	1.22222	1.19032	1.47358	1.37711	1.30901	1.23557	1.18981	0.869513	0.764789	0.545228	0.257319	14820.6	0.0596132	0.00116931	0.0361484	0.00277923	-6.31635	7.36056	0.153127	7.10074	1.09186	0.0426004	0.21983	0.20826	0.09256	0.04628	2370.69
219	2021-03-10	R	n	2	2	1	1.2	-0.0791812	0.52065	0.5785	0.5785	0.33553	20404.9	2021-03-25	0.74048	0.76362	0.74048	0.38181	22283.8	1.42222	1.14088	1.28	1.13793	1.09208	1.46999	1.39629	1.35577	1.2328	1.17836	0.765349	0.807751	0.784312	0.41364	24044.3	0.0248686	0.0441314	0.0438322	0.0318297	1760.51	3.35844	5.77923	5.91943	8.33654	7.90039	0.21983	0.18512	0.16198	0.04628	1878.97
220	2021-04-06	R	n	2	2	1	0.7	0.154902	0.43966	0.47437	0.54379	0.26611	17076.2	2021-04-19	0.43966	0.48594	0.6942	0.28925	18528.2	1	0.885385	1.2766	1.08696	1.08503	1.16467	1.16066	1.12984	1.06553	1.02253	0.512057	0.550581	0.614397	0.283548	17460.9	0.0723974	0.0646413	-0.079803	-0.00570234	-1067.3	16.4667	13.3023	11.4957	1.97142	5.7604	0	0.01157	0.15041	0.02314	1452.03
221	2021-04-06	R	y	1	1	1	1.2	-0.0791812	0.41652	0.38181	0.3471	0.15041	7217.37	2021-04-22	0.47437	0.45123	0.37024	0.16198	8383.62	1.13889	1.02145	1.06667	1.07692	1.16159	1.31077	1.2297	1.23704	1.23102	1.15558	0.54596	0.469512	0.429375	0.185158	8340.25	0.0715903	0.0182819	0.0591354	0.0231785	-43.376	15.0917	4.05157	15.9722	14.3095	0.51739	0.05785	0.06942	0.02314	0.01157	1166.26
222	2021-04-06	L	y	2	2	1	0.5	0.30103	0.39338	0.37024	0.3471	0.15041	7904.62	2021-04-15	0.4628	0.4628	0.41652	0.18512	9607.73	1.17647	1.08038	1.2	1.23077	1.21546	1.27286	1.25927	1.25018	1.22721	1.14201	0.500719	0.466231	0.433937	0.184585	9027.17	0.0379187	0.00343061	0.0174167	-0.000534667	-580.557	8.19333	0.741272	4.18148	0.288822	6.04261	0.06942	0.09256	0.06942	0.03471	1703.1
223	2021-04-14	L	n	3	2	2	0.7	0.154902	0.61321	0.61321	0.59007	0.28925	17350.4	2021-04-22	1.0413	0.97188	0.8099	0.37024	21310.8	1.69811	1.36984	1.37255	1.28	1.22826	1.54163	1.45652	1.37685	1.28082	1.17702	0.945343	0.893156	0.81244	0.370476	20421.7	-0.0959572	-0.0787244	0.00253953	0.000236433	-889.074	9.21513	8.10022	0.313561	0.0638594	4.17195	0.42809	0.35867	0.21983	0.08099	3960.41
224	2021-04-15	R	y	1	1	1	0.7	0.154902	0.8099	0.78676	0.74048	0.35867	19075.5	2021-04-22	1.02973	0.96031	0.85618	0.37024	19842.5	1.27143	1.05496	1.15625	1.03226	1.04021	1.26104	1.16943	1.10801	1.055	1.03415	1.02131	0.920064	0.820461	0.378399	19726.9	-0.00841702	-0.0402463	-0.0357186	0.00815854	-115.685	0.817401	4.19097	4.17186	2.20358	0.583015	0.21983	0.17355	0.1157	0.01157	767.091
225	2021-04-15	L	y	1	1	1	0.8	0.09691	0.90246	0.87932	0.77519	0.35867	18861.4	2021-04-28	1.14543	1.07601	0.89089	0.37024	19716.4	1.26923	1.05764	1.14925	1.03226	1.04533	1.35759	1.30695	1.21814	1.12643	1.08595	1.22517	1.14923	0.944294	0.404018	20482.5	0.0797412	0.0732192	0.0534037	0.0337775	766.089	6.96168	6.8047	5.99443	9.12314	3.88554	0.24297	0.19669	0.1157	0.01157	855.023
226	2021-04-28	R	y	1	1	1	1	0	0.79833	0.63635	0.65949	0.35867	20614.3	2021-05-20	0.91403	0.6942	0.74048	0.37024	21935.6	1.14493	0.942877	1.12281	1.03226	1.0641	1.25364	1.21965	1.21581	1.15117	1.14246	1.00082	0.776124	0.801812	0.41289	23551	0.0867859	0.0819245	0.0613324	0.0426498	1615.4	9.49486	11.8013	8.28278	11.5195	7.36431	0.1157	0.05785	0.08099	0.01157	1321.29
227	2021-04-28	L	y	2	2	1	0.7	0.154902	0.76362	0.61321	0.65949	0.37024	21023.8	2021-05-20	0.90246	0.70577	0.76362	0.41652	23399.2	1.18182	0.994765	1.15789	1.125	1.11298	1.36252	1.31046	1.24158	1.17453	1.13803	1.04045	0.803588	0.818809	0.434859	23925.7	0.137989	0.0978183	0.0551887	0.0183394	526.502	15.2903	13.8598	7.22724	4.403	2.25009	0.13884	0.09256	0.10413	0.04628	2375.32
228	2021-05-11	R	n	3	2	2	0.7	0.154902	0.4628	0.45123	0.49751	0.3471	22339.4	2021-05-20	0.74048	0.72891	0.75205	0.4628	28729.5	1.6	1.39618	1.51163	1.33333	1.28605	1.50391	1.50025	1.4009	1.31294	1.20604	0.696009	0.676956	0.696964	0.455721	26942.1	-0.044471	-0.0519539	-0.0550864	-0.00707887	-1787.35	6.0057	7.12761	7.32484	1.52957	6.2213	0.27768	0.27768	0.25454	0.1157	6390.11
229	2021-05-19	R	y	3	2	2	0.7	0.154902	0.52065	0.45123	0.47437	0.25454	13902.5	2021-05-27	0.8099	0.6942	0.74048	0.32396	17658.1	1.55556	1.3297	1.56098	1.27273	1.27014	1.29866	1.27673	1.24552	1.16781	1.11638	0.676147	0.576097	0.590838	0.297254	15520.5	-0.133753	-0.118103	-0.149642	-0.0267062	-2137.64	16.5148	17.0128	20.2087	8.24367	12.1057	0.28925	0.24297	0.26611	0.06942	3755.62
230	2021-05-19	L	y	1	1	1	0.8	0.09691	0.59007	0.54379	0.59007	0.30082	15237.7	2021-06-03	0.78676	0.70577	0.75205	0.3471	18279.4	1.33333	1.12176	1.27451	1.15385	1.19962	1.251	1.17895	1.16698	1.07813	1.07735	0.738178	0.641103	0.688598	0.324324	16416.3	-0.0485824	-0.0646669	-0.0634525	-0.0227764	-1863.14	6.175	9.16261	8.43727	6.5619	10.1925	0.19669	0.16198	0.16198	0.04628	3041.75
231	2021-05-11	R	y	3	2	2	0.5	0.30103	0.53222	0.55536	0.59007	0.38181	24383.8	2021-05-20	0.99502	0.94874	0.90246	0.49751	29627.3	1.86957	1.47652	1.52941	1.30303	1.21504	2.06741	2.01401	1.89364	1.50624	1.40293	1.10032	1.1185	1.11738	0.575098	34208.8	0.105298	0.16976	0.21492	0.0775878	4581.45	10.5825	17.8932	23.815	15.5952	15.4636	0.4628	0.39338	0.31239	0.1157	5243.52
232	2021-05-11	L	y	2	2	1	0.8	0.09691	0.79833	0.76362	0.74048	0.41652	25635.6	2021-05-27	1.13386	1.02973	0.96031	0.4628	27696.3	1.42029	1.1655	1.29688	1.11111	1.08038	1.40759	1.3359	1.25043	1.13786	1.09823	1.12372	1.02012	0.925916	0.47394	28153.8	-0.0101401	-0.00960851	-0.034394	0.0111397	457.545	0.8943	0.93311	3.58155	2.40703	1.65201	0.33553	0.26611	0.21983	0.04628	2060.62
233	2021-05-25	R	n	1	1	1	1.2	-0.0791812	0.30082	0.35867	0.33553	0.12727	8492.38	2021-06-03	0.32396	0.37024	0.33553	0.1157	8132.55	1.07692	0.892185	1	0.909091	0.957629	1.17177	1.13202	1.12045	1.08465	1.04208	0.352491	0.406021	0.375944	0.138043	8849.73	0.0285307	0.0357806	0.0404141	0.0223432	717.18	8.80687	9.66418	12.0449	19.3114	8.81864	0.02314	0.01157	0	-0.01157	-359.827
234	2021-05-25	R	y	3	2	2	0.8	0.09691	0.48594	0.47437	0.43966	0.24297	14522.7	2021-06-10	0.79833	0.6942	0.60164	0.31239	18464.6	1.64286	1.26484	1.36842	1.28571	1.27143	1.70074	1.67976	1.55371	1.38931	1.32006	0.826459	0.79683	0.683104	0.33756	19170.8	0.0281288	0.10263	0.081464	0.0251701	706.2	3.52346	14.7839	13.5403	8.05726	3.82462	0.31239	0.21983	0.16198	0.06942	3941.9
235	2021-07-07	L	y	2	2	1	0.7	0.154902	0.60164	0.5785	0.48594	0.28925	16933.9	2021-07-15	0.89089	0.75205	0.61321	0.33553	19674.8	1.48077	1.1236	1.2619	1.16	1.16186	1.43871	1.33376	1.29093	1.21264	1.17221	0.865586	0.771581	0.627316	0.350755	19850.1	-0.0253037	0.019531	0.0141059	0.015225	175.283	2.84027	2.59704	2.30034	4.53759	0.890901	0.28925	0.17355	0.12727	0.04628	2740.93
236	2021-05-26	R	n	3	2	2	1.2	-0.0791812	0.40495	0.39338	0.38181	0.28925	18586	2021-06-03	0.90246	0.82147	0.82147	0.4628	26147	2.22857	1.80487	2.15152	1.6	1.40681	2.21532	1.98459	1.80212	1.50085	1.42106	0.897093	0.7807	0.688066	0.43412	26411.9	-0.00536689	-0.0407702	-0.133404	-0.0286801	264.839	0.594696	4.96308	16.2397	6.19709	1.01288	0.49751	0.42809	0.43966	0.17355	7561
237	2021-06-02	R	y	2	2	1	1.2	-0.0791812	0.76362	0.68263	0.61321	0.27768	15402	2021-06-17	0.97188	0.82147	0.77519	0.32396	17566.7	1.27273	1.04009	1.26415	1.16667	1.14055	1.36465	1.30054	1.28045	1.16766	1.13135	1.04207	0.887786	0.785186	0.324237	17425	0.0701903	0.066316	0.00999566	0.000276662	-141.769	7.22212	8.07284	1.28945	0.0854	0.80703	0.20826	0.13884	0.16198	0.04628	2164.75
238	2021-06-02	L	y	1	1	1	0.9	0.0457575	0.75205	0.65949	0.59007	0.20826	12757.1	2021-06-17	0.89089	0.77519	0.68263	0.24297	14466	1.18462	1.01594	1.15686	1.16667	1.13396	1.17998	1.13107	1.11953	1.07985	1.04475	0.887407	0.745931	0.660599	0.22489	13327.9	-0.00348266	-0.0292587	-0.0220309	-0.0180799	-1138.05	0.390919	3.77439	3.22736	7.44121	7.86705	0.13884	0.1157	0.09256	0.03471	1708.89
239	2021-06-03	R	y	3	2	2	0.6	0.221849	0.43966	0.4628	0.42809	0.20826	15002.8	2021-06-14	0.64792	0.60164	0.53222	0.2314	13402.7	1.47368	1.1236	1.24324	1.11111	0.893345	1.41419	1.30324	1.28148	1.21658	1.18024	0.621763	0.603142	0.548588	0.253365	17706.9	-0.0261567	0.00150169	0.016368	0.0219648	4304.22	4.03703	0.2496	3.07542	9.49214	32.1146	0.20826	0.13884	0.10413	0.02314	-1600.13
240	2021-06-03	L	y	2	2	1	1.2	-0.0791812	0.60164	0.61321	0.49751	0.2314	13686.2	2021-06-21	0.85618	0.72891	0.55536	0.2314	13819.2	1.42308	1.02738	1.11628	1	1.00972	1.31482	1.25521	1.24837	1.18915	1.14585	0.791049	0.769707	0.621074	0.27517	15682.3	-0.0651312	0.0407967	0.0657143	0.0437697	1863.12	7.60718	5.59695	11.8327	18.9151	13.4821	0.25454	0.1157	0.05785	0	133.055
241	2021-06-16	L	n	3	2	2	0.9	0.0457575	0.28925	0.31239	0.3471	0.17355	10303.1	2021-07-01	0.89089	0.75205	0.78676	0.30082	18475	3.08	2.08073	2.26667	1.73333	1.79315	2.17485	1.95021	1.82446	1.45673	1.416	0.629075	0.609226	0.633271	0.252816	14589.1	-0.261815	-0.142824	-0.153489	-0.048004	-3885.83	29.388	18.9913	19.509	15.9577	21.0329	0.60164	0.43966	0.43966	0.12727	8171.89
242	2021-06-16	R	y	3	2	2	0.5	0.30103	0.40495	0.4628	0.40495	0.21983	14858.2	2021-06-24	0.98345	0.94874	0.72891	0.31239	18407.9	2.42857	1.77182	1.8	1.42105	1.2389	2.25325	2.20338	1.92307	1.57322	1.44189	0.912453	1.01973	0.778746	0.34584	21424	-0.0709971	0.0709865	0.0498361	0.0334502	3016.09	7.21919	7.48219	6.83707	10.7078	16.3848	0.5785	0.48594	0.32396	0.09256	3549.68
243	2021-06-16	L	y	2	2	1	0.6	0.221849	0.62478	0.62478	0.56693	0.31239	19244.4	2021-07-01	1.12229	1.0413	0.83304	0.39338	22969.9	1.7963	1.44051	1.46939	1.25926	1.19359	1.5885	1.46723	1.37212	1.21879	1.14659	0.99246	0.916697	0.777894	0.380737	22065.4	-0.12983	-0.124603	-0.0551456	-0.0126431	-904.539	11.5683	11.9661	6.6198	3.21397	3.93793	0.49751	0.41652	0.26611	0.08099	3725.54
244	2021-06-23	L	n	3	2	2	1	0	0.53222	0.47437	0.43966	0.25454	15731.7	2021-07-01	0.89089	0.72891	0.64792	0.33553	20047.3	1.67391	1.32808	1.47368	1.31818	1.27433	1.59479	1.49469	1.43578	1.31868	1.26475	0.848779	0.709036	0.631254	0.335657	19896.7	-0.0421112	-0.0198735	-0.0166661	0.000127393	-150.599	4.72687	2.72647	2.57224	0.0379676	0.751215	0.35867	0.25454	0.20826	0.08099	4315.61
245	2021-06-09	R	y	2	2	1	1.2	-0.0791812	0.50908	0.43966	0.43966	0.2314	13685	2021-06-24	0.75205	0.61321	0.61321	0.28925	17268.2	1.47727	1.20548	1.39474	1.25	1.26184	1.3636	1.28964	1.28294	1.2309	1.18283	0.694182	0.567001	0.564058	0.28483	16187.1	-0.0578675	-0.0462089	-0.0491515	-0.00441967	-1081.15	7.69464	7.53558	8.01545	1.52798	6.26091	0.24297	0.17355	0.17355	0.05785	3583.23
246	2021-06-09	L	y	1	1	1	1.2	-0.0791812	0.59007	0.52065	0.50908	0.27768	16837.8	2021-06-24	0.86775	0.74048	0.65949	0.33553	20182.7	1.47059	1.22923	1.29545	1.20833	1.19865	1.31839	1.23159	1.22396	1.18381	1.13558	0.777941	0.641226	0.623091	0.32872	19120.6	-0.0898089	-0.0992538	-0.0363988	-0.00680986	-1062.07	10.3496	13.404	5.51923	2.02958	5.26226	0.27768	0.21983	0.15041	0.05785	3344.89
247	2021-06-14	R	y	3	2	2	0.9	0.0457575	0.28925	0.33553	0.3471	0.15041	9834.5	2021-07-05	0.52065	0.59007	0.53222	0.21983	12683	1.8	1.51998	1.53333	1.46154	1.28965	1.83885	1.74141	1.68333	1.49351	1.33446	0.531887	0.584296	0.584285	0.224639	13123.8	0.0112371	-0.00577353	0.0520648	0.00480893	440.743	2.15828	0.978448	9.78258	2.18757	3.47506	0.2314	0.25454	0.18512	0.06942	2848.53
248	2021-06-14	L	y	3	2	2	1	0	0.3471	0.35867	0.35867	0.16198	9573.02	2021-07-05	0.71734	0.61321	0.56693	0.21983	13032.4	2.06667	1.47768	1.58065	1.35714	1.36137	1.51298	1.38795	1.37835	1.28238	1.20136	0.525156	0.497817	0.494372	0.20772	11500.6	-0.192184	-0.115393	-0.072558	-0.0121099	-1531.84	26.7912	18.8178	12.7984	5.50875	11.7541	0.37024	0.25454	0.20826	0.05785	3459.43
249	2021-06-28	L	n	2	2	1	0.9	0.0457575	0.98345	0.85618	0.8099	0.37024	22186.6	2021-07-05	0.9256	0.83304	0.76362	0.37024	22246.8	0.941176	0.840945	0.942857	1	1.00271	1.3309	1.27957	1.2335	1.14033	1.10995	1.30887	1.09554	0.99901	0.422198	24626.1	0.383271	0.262498	0.23539	0.0519575	2379.27	41.4078	31.5109	30.8255	14.0335	10.6949	-0.05785	-0.02314	-0.04628	0	60.164
250	2021-06-30	R	y	3	2	2	1	0	0.65949	0.70577	0.67106	0.42809	27912.6	2021-07-15	0.98345	0.98345	0.97188	0.52065	32132.2	1.49123	1.20436	1.44828	1.21622	1.15117	1.90682	1.87321	1.6742	1.35311	1.2974	1.25753	1.32206	1.12349	0.579253	36213.7	0.274081	0.338607	0.151608	0.0586034	4081.53	27.8694	34.4305	15.5994	11.2558	12.7023	0.32396	0.27768	0.30082	0.09256	4219.58
251	2021-06-30	L	y	3	2	2	0.7	0.154902	0.60164	0.59007	0.62478	0.41652	26584.4	2021-07-15	0.94874	0.99502	0.98345	0.53222	32341.6	1.57692	1.45745	1.57407	1.27778	1.21656	2.30586	2.23522	1.95522	1.53813	1.44537	1.3873	1.31894	1.22158	0.640663	38424.2	0.438559	0.323918	0.238135	0.108443	6082.57	46.2254	32.5539	24.2142	20.3755	18.8072	0.3471	0.40495	0.35867	0.1157	5757.23
252	2021-06-30	R	y	1	1	1	0.9	0.0457575	0.63635	0.52065	0.40495	0.16198	12052.5	2021-07-15	0.75205	0.62478	0.45123	0.18512	13093.8	1.18182	1.03717	1.11429	1.14286	1.0864	1.42545	1.26459	1.24422	1.20236	1.13441	0.907083	0.658411	0.503845	0.194758	13672.4	0.155033	0.0336314	0.0526154	0.00963758	578.681	20.6147	5.38292	11.6604	5.20612	4.41951	0.1157	0.10413	0.04628	0.02314	1041.3
253	2021-06-30	L	y	1	1	1	1.2	-0.0791812	0.63635	0.5785	0.45123	0.18512	13637.6	2021-07-15	0.77519	0.63635	0.63635	0.17355	12125.4	1.21818	0.950735	1.41026	0.9375	0.889115	1.31286	1.21272	1.16148	1.09539	1.04882	0.835436	0.701558	0.524097	0.202778	14303.4	0.0602463	0.0652083	-0.112253	0.0292281	2178.04	7.77181	10.2472	17.6402	16.8413	17.9627	0.13884	0.05785	0.18512	-0.01157	-1512.2
254	2021-07-13	R	n	2	2	1	1.2	-0.0791812	0.47437	0.45123	0.4628	0.19669	12761.7	2021-07-29	0.61321	0.56693	0.59007	0.2314	15380	1.29268	1.08592	1.275	1.17647	1.20517	1.33354	1.27386	1.25007	1.1701	1.1356	0.632593	0.574802	0.578532	0.230147	14492.2	0.0193834	0.00787173	-0.0115376	-0.00125342	-887.839	3.16097	1.38848	1.95529	0.54167	5.77268	0.13884	0.1157	0.12727	0.03471	2618.29
255	2021-07-14	L	n	3	2	2	0.6	0.221849	0.31239	0.3471	0.18512	0.17355	10871.2	2021-08-05	0.67106	0.62478	0.5785	0.26611	15376.5	2.14815	1.55575	3.125	1.53333	1.41443	1.92145	1.71702	1.61611	1.38124	1.29697	0.600243	0.595977	0.299175	0.239713	14099.6	-0.070817	-0.0288028	-0.279325	-0.0263965	-1276.97	10.553	4.61008	48.2844	9.9194	8.30469	0.35867	0.27768	0.39338	0.09256	4505.36
256	2021-06-23	L	n	3	2	2	1	0	0.53222	0.47437	0.43966	0.25454	15731.7	2021-07-01	0.89089	0.72891	0.64792	0.33553	20047.3	1.67391	1.32808	1.47368	1.31818	1.27433	1.59479	1.49469	1.43578	1.31868	1.26475	0.848779	0.709036	0.631254	0.335657	19896.7	-0.0421112	-0.0198735	-0.0166661	0.000127393	-150.599	4.72687	2.72647	2.57224	0.0379676	0.751215	0.35867	0.25454	0.20826	0.08099	4315.61
257	2021-07-13	R	n	3	2	2	0.9	0.0457575	0.48594	0.50908	0.47437	0.35867	22369.4	2021-07-29	0.90246	0.76362	0.71734	0.4628	28020.2	1.85714	1.29646	1.5122	1.29032	1.25261	1.67795	1.71066	1.58766	1.32881	1.28536	0.815382	0.870863	0.753138	0.476604	28752.7	-0.0870783	0.107243	0.0357978	0.0138041	732.492	9.64899	14.044	4.99035	2.98274	2.61416	0.41652	0.25454	0.24297	0.10413	5650.79
258	2021-07-15	R	n	2	2	1	1.2	-0.0791812	0.39338	0.35867	0.3471	0.18512	8507.42	2021-07-29	0.64792	0.60164	0.59007	0.41652	11644	1.64706	1.4498	1.7	2.25	1.36869	1.55661	1.48422	1.47608	1.34136	1.28542	0.61234	0.532345	0.512346	0.248312	10935.6	-0.0355799	-0.0692949	-0.0777236	-0.168208	-708.478	5.4914	11.5177	13.1719	40.3841	6.08447	0.25454	0.24297	0.24297	0.2314	3136.63
259	2021-07-29	L	n	3	2	2	0.7	0.154902	0.52065	0.54379	0.50908	0.25454	14827	2021-08-17	0.91403	0.89089	0.70577	0.30082	17712.5	1.75556	1.41599	1.38636	1.18182	1.19462	1.76632	1.63882	1.53977	1.3195	1.26853	0.919636	0.891173	0.783866	0.335867	18808.5	0.00560586	0.000283112	0.0780961	0.0350465	1095.94	0.613313	0.0317786	11.0654	11.6503	6.18738	0.39338	0.3471	0.19669	0.04628	2885.56
260	2021-08-02	R	y	2	2	1	0.7	0.154902	0.61321	0.6942	0.65949	0.4628	26859.8	2021-08-11	0.86775	0.9256	0.87932	0.53222	31358.2	1.41509	1.15241	1.33333	1.15	1.16748	1.63645	1.59815	1.46015	1.29189	1.22868	1.00349	1.10944	0.962954	0.597886	33002.1	0.135738	0.183835	0.0836337	0.0656661	1643.95	15.6426	19.8612	9.51117	12.3382	5.2425	0.25454	0.2314	0.21983	0.06942	4498.42
261	2021-08-02	L	y	3	2	2	1	0	0.59007	0.62478	0.59007	0.40495	22964.1	2021-08-16	1.00659	1.07601	0.91403	0.50908	27572.5	1.70588	1.48852	1.54902	1.25714	1.20068	1.7077	1.70071	1.5636	1.34689	1.28665	1.00766	1.06257	0.922633	0.545423	29546.9	0.00107218	-0.01344	0.00860304	0.0363429	1974.4	0.106517	1.24906	0.941221	7.13893	7.16076	0.41652	0.45123	0.32396	0.10413	4608.33
262	2021-08-04	R	n	3	2	2	0.9	0.0457575	0.62478	0.59007	0.56693	0.3471	20035.8	2021-08-19	0.87932	0.83304	0.78676	0.41652	22792.9	1.40741	1.22019	1.38776	1.2	1.13761	1.4285	1.42374	1.35511	1.23865	1.15552	0.892497	0.840105	0.768255	0.429934	23151.8	0.0131772	0.0070652	-0.0185052	0.0134139	358.856	1.49856	0.848122	2.35207	3.22048	1.57442	0.25454	0.24297	0.21983	0.06942	2757.13
263	2021-07-28	R	y	3	2	2	0.8	0.09691	0.4628	0.55536	0.55536	0.30082	17283.3	2021-08-05	0.98345	1.02973	0.85618	0.37024	21169.6	2.125	1.60256	1.54167	1.23077	1.22486	1.78823	1.64155	1.54261	1.29548	1.23386	0.827593	0.911652	0.856706	0.389707	21325.1	-0.155857	-0.118078	0.000526222	0.0194665	155.439	15.848	11.4669	0.0614616	5.25782	0.734256	0.52065	0.47437	0.30082	0.06942	3886.36
264	2021-07-28	L	y	1	1	1	1.2	-0.0791812	0.85618	0.86775	0.77519	0.45123	23288.1	2021-08-19	1.16857	1.12229	0.9256	0.49751	25177.5	1.36486	1.11783	1.19403	1.10256	1.08113	1.38709	1.30181	1.25554	1.16827	1.11255	1.1876	1.12965	0.973283	0.527159	25909.2	0.0190279	0.0073584	0.0476834	0.0296487	731.697	1.6283	0.65566	5.15163	5.95942	2.90616	0.31239	0.25454	0.15041	0.04628	1889.38
265	2021-08-05	R	y	3	2	2	0.6	0.221849	0.40495	0.42809	0.3471	0.13884	9293.02	2021-08-19	0.75205	0.71734	0.53222	0.18512	10152.7	1.85714	1.44829	1.53333	1.33333	1.0925	1.60792	1.41064	1.37156	1.37881	1.24417	0.651128	0.603882	0.476069	0.191433	11562.1	-0.100922	-0.113458	-0.0561507	0.00631349	1409.46	13.4196	15.8165	10.5503	3.41049	13.8827	0.3471	0.28925	0.18512	0.04628	859.651
266	2021-08-05	L	y	1	1	1	1.2	-0.0791812	0.70577	0.6942	0.53222	0.20826	12032.8	2021-08-26	0.83304	0.78676	0.54379	0.21983	11509.8	1.18033	0.979545	1.02174	1.05556	0.956538	1.2699	1.19738	1.17222	1.13893	1.11527	0.896254	0.831224	0.623877	0.237193	13419.8	0.0632142	0.0444637	0.0800873	0.0173628	1910	7.58838	5.65149	14.7276	7.89829	16.5945	0.12727	0.09256	0.01157	0.01157	-522.964
267	2021-08-06	L	n	3	2	2	0.7	0.154902	0.48594	0.45123	0.48594	0.35867	19424.9	2021-08-23	1.157	1.13386	0.87932	0.52065	26018.6	2.38095	2.17184	1.80952	1.45161	1.33945	2.5801	2.18467	1.95024	1.50827	1.3992	1.25378	0.98579	0.9477	0.540972	27179.4	0.0967753	-0.14807	0.0683798	0.0203221	1160.75	8.36433	13.0589	7.77644	3.90322	4.46124	0.67106	0.68263	0.39338	0.16198	6593.74
268	2021-08-16	L	n	2	2	1	0.4	0.39794	0.59007	0.52065	0.49751	0.26611	16025.6	2021-08-30	0.94874	0.76362	0.71734	0.33553	19733.8	1.60784	1.26765	1.44186	1.26087	1.23139	1.35159	1.402	1.34392	1.23443	1.19322	0.797534	0.729953	0.668614	0.328494	19122.1	-0.151206	-0.0336672	-0.0487259	-0.00703591	-611.7	15.9375	4.4089	6.79258	2.09695	3.09976	0.35867	0.24297	0.21983	0.06942	3708.19
269	2021-08-18	R	y	3	2	2	1.2	-0.0791812	0.28925	0.31239	0.31239	0.19669	11536.4	2021-09-02	0.5785	0.52065	0.59007	0.30082	17001	2	1.44051	1.88889	1.52941	1.47367	1.56463	1.45668	1.40934	1.23965	1.2	0.452569	0.455054	0.440263	0.243827	13843.7	-0.125931	-0.0655962	-0.149807	-0.0569934	-3157.24	21.7685	12.5989	25.3881	18.946	18.571	0.28925	0.20826	0.27768	0.10413	5464.51
270	2021-08-18	L	y	3	2	2	0.8	0.09691	0.27768	0.28925	0.28925	0.19669	12566.2	2021-09-02	0.5785	0.52065	0.56693	0.30082	16675.8	2.08333	1.55575	1.96	1.52941	1.32704	1.81817	1.64488	1.52261	1.35147	1.27247	0.504868	0.475782	0.440415	0.265821	15990	-0.0736319	-0.0448679	-0.126515	-0.0349991	-685.797	12.7281	8.61767	22.3159	11.6346	4.11252	0.30082	0.2314	0.27768	0.10413	4109.66
271	2021-08-19	R	y	1	1	1	0.9	0.0457575	0.55536	0.55536	0.55536	0.21983	14336.4	2021-09-02	0.83304	0.54379	0.71734	0.25454	16487.2	1.5	0.846298	1.29167	1.15789	1.15003	1.21614	1.12793	1.11208	1.05359	1.03038	0.675393	0.626409	0.617606	0.231612	14772	-0.157647	0.0826186	-0.099734	-0.0229283	-1715.29	18.9243	15.1931	13.9033	9.00775	10.4037	0.27768	-0.01157	0.16198	0.03471	2150.86
272	2021-08-19	L	y	2	2	1	0.6	0.221849	0.65949	0.56693	0.56693	0.21983	14733.2	2021-08-26	0.90246	0.76362	0.72891	0.26611	17488.1	1.36842	1.16416	1.28571	1.21053	1.18698	1.2922	1.16807	1.14019	1.0655	1.03823	0.852196	0.662215	0.646407	0.234229	15296.5	-0.0502643	-0.101405	-0.0825029	-0.0318808	-2191.58	5.5697	13.2796	11.3187	11.9803	12.5319	0.24297	0.19669	0.16198	0.04628	2754.82
273	2021-08-26	R	y	2	2	1	0.9	0.0457575	0.54379	0.47437	0.43966	0.18512	11823.4	2021-09-16	0.68263	0.5785	0.56693	0.21983	12721.2	1.25532	1.05403	1.28947	1.1875	1.07594	1.49686	1.42163	1.39245	1.38653	1.2885	0.813979	0.67438	0.612203	0.256675	15234.4	0.131349	0.0958803	0.0452732	0.0368453	2513.16	19.2416	16.5739	7.98569	16.7608	19.7556	0.13884	0.10413	0.12727	0.03471	897.832
274	2021-08-26	L	y	3	2	2	0.6	0.221849	0.37024	0.35867	0.30082	0.13884	8127.93	2021-09-09	0.82147	0.74048	0.64792	0.27768	15544.3	2.21875	1.78437	2.15385	2	1.91246	2.19493	1.89478	1.8387	1.68953	1.57766	0.812653	0.679602	0.553118	0.234575	12823.1	-0.00881749	-0.0608781	-0.0948015	-0.0431055	-2721.18	1.07338	8.22143	14.6317	15.5234	17.506	0.45123	0.38181	0.3471	0.13884	7416.37
275	2021-08-30	R	y	3	2	2	0.8	0.09691	0.40495	0.41652	0.43966	0.26611	17355	2021-09-13	0.79833	0.75205	0.78676	0.39338	24059.8	1.97143	1.56055	1.78947	1.47826	1.38633	1.71768	1.531	1.46814	1.33366	1.28489	0.695573	0.637694	0.645482	0.354901	22299.3	-0.102757	-0.114356	-0.141278	-0.0384794	-1760.55	12.8715	15.2059	17.9569	9.78174	7.31739	0.39338	0.33553	0.3471	0.12727	6704.82
276	2021-08-30	L	y	2	2	1	0.6	0.221849	0.4628	0.4628	0.55536	0.30082	18721.4	2021-09-06	0.6942	0.6942	0.75205	0.37024	22890.1	1.5	1.29646	1.35417	1.23077	1.22267	1.48733	1.53365	1.42813	1.27486	1.22352	0.688337	0.709771	0.793125	0.383502	22906.1	-0.00586349	0.0155712	0.0410748	0.0132621	16.0019	0.84464	2.24305	5.46171	3.58203	0.0699076	0.2314	0.2314	0.19669	0.06942	4168.67
277	2021-08-04	R	n	3	2	2	0.9	0.0457575	0.62478	0.59007	0.56693	0.3471	20035.8	2021-08-19	0.87932	0.83304	0.78676	0.41652	22792.9	1.40741	1.22019	1.38776	1.2	1.13761	1.4285	1.42374	1.35511	1.23865	1.15552	0.892497	0.840105	0.768255	0.429934	23151.8	0.0131772	0.0070652	-0.0185052	0.0134139	358.856	1.49856	0.848122	2.35207	3.22048	1.57442	0.25454	0.24297	0.21983	0.06942	2757.13
278	2021-09-01	R	y	3	2	2	0.8	0.09691	0.28925	0.26611	0.37024	0.17355	6239.7	2021-09-09	1.02973	0.98345	0.86775	0.52065	26739.4	3.56	3.19417	2.34375	3	4.28537	1.92631	1.79315	1.70068	1.42468	1.32795	0.557184	0.477176	0.62966	0.247253	8286.03	-0.472546	-0.506274	-0.23809	-0.273397	-18453.4	45.8903	51.4794	27.4376	52.5106	69.0119	0.74048	0.71734	0.49751	0.3471	20499.7
279	2021-09-01	L	y	3	2	2	1.2	-0.0791812	0.40495	0.40495	0.41652	0.31239	18329.2	2021-09-16	1.11072	1.00659	0.91403	0.53222	26741.7	2.74286	2.14841	2.19444	1.7037	1.45897	2.16331	2.01227	1.90088	1.49694	1.39083	0.876032	0.814868	0.791755	0.467628	25492.9	-0.234688	-0.191722	-0.122275	-0.0645917	-1248.87	21.1294	19.0467	13.3776	12.1363	4.67011	0.70577	0.60164	0.49751	0.21983	8412.55
280	2021-09-08	R	y	3	2	2	0.8	0.09691	0.63635	0.52065	0.54379	0.27768	16283.6	2021-09-30	1.02973	0.78676	0.82147	0.38181	21660.2	1.61818	1.30606	1.51064	1.375	1.33018	1.56269	1.58968	1.56602	1.35405	1.30997	0.994418	0.827666	0.851585	0.375992	21331	-0.0353119	0.0409057	0.030115	-0.00581781	-329.159	3.42924	5.19926	3.66599	1.52375	1.51965	0.39338	0.26611	0.27768	0.10413	5376.58
281	2021-09-08	L	y	3	2	2	0.5	0.30103	0.56693	0.50908	0.53222	0.27768	16001.3	2021-09-16	0.90246	0.76362	0.85618	0.38181	21360.5	1.59184	1.29646	1.6087	1.375	1.33492	1.8335	1.76234	1.76602	1.45588	1.39671	1.03947	0.897174	0.939909	0.404268	22349.2	0.137009	0.133554	0.0837291	0.0224578	988.681	15.1817	17.4896	9.77939	5.88193	4.62854	0.33553	0.25454	0.32396	0.10413	5359.22
282	2019-07-29	R	n	2	2	1	1.2	-0.0791812	0.64792	0.63635	0.61321	0.30082	15766.4	2019-09-09	0.97188	0.98345	0.85618	0.35867	18786.2	1.5	1.33574	1.39623	1.19231	1.19153	1.35377	1.30246	1.25632	1.18791	1.15826	0.877134	0.828819	0.770389	0.357347	18261.6	-0.0947461	-0.154631	-0.0857908	-0.00132288	-524.591	9.74875	15.7233	10.0202	0.36883	2.79242	0.32396	0.3471	0.24297	0.05785	3019.77
283	2021-09-14	R	y	3	2	2	0.5	0.30103	0.49751	0.50908	0.4628	0.25454	15885.6	2021-10-07	0.85618	0.84461	0.65949	0.32396	19623.9	1.72093	1.43396	1.425	1.27273	1.23532	1.75102	1.76645	1.55769	1.32266	1.23529	0.87115	0.899264	0.720901	0.336669	19623.4	0.0149703	0.0546541	0.0614106	0.0127089	-0.498932	1.74849	6.47093	9.31182	3.92299	0.00254247	0.35867	0.33553	0.19669	0.06942	3738.27
284	2021-09-14	L	y	2	2	1	0.7	0.154902	0.67106	0.65949	0.50908	0.26611	17510	2021-10-07	1.02973	0.94874	0.68263	0.33553	19966.3	1.53448	1.24339	1.34091	1.26087	1.14028	1.44434	1.35643	1.29633	1.25137	1.17223	0.969237	0.894555	0.659934	0.333001	20525.9	-0.0604934	-0.0541849	-0.0226963	-0.00252915	559.516	5.87469	5.71125	3.32483	0.753779	2.8023	0.35867	0.28925	0.17355	0.06942	2456.31
285	2021-10-19	L	n	3	2	2	1	0	0.48594	0.50908	0.42809	0.25454	14629.1	2021-10-28	1.06444	0.91403	0.71734	0.35867	20562.2	2.19048	1.55182	1.67568	1.40909	1.40557	1.97746	1.81723	1.77513	1.44955	1.38731	0.960925	0.925115	0.759917	0.368968	20295.2	-0.103515	0.0110854	0.0425767	0.0102981	-267.046	9.72481	1.21281	5.93536	2.87118	1.29872	0.5785	0.40495	0.28925	0.10413	5933.1
286	2021-09-15	R	y	3	2	2	0.8	0.09691	0.21983	0.27768	0.33553	0.16198	9148.4	2021-10-07	0.77519	0.70577	0.74048	0.26611	15635.7	3.52632	2.19677	2.2069	1.64286	1.70912	1.88326	1.73963	1.66746	1.41479	1.35085	0.413997	0.483059	0.559484	0.229168	12358.1	-0.361193	-0.222711	-0.180996	-0.0369417	-3277.63	46.5942	31.5557	24.443	13.8821	20.9625	0.55536	0.42809	0.40495	0.10413	6487.3
287	2021-09-15	L	y	3	2	2	0.8	0.09691	0.41652	0.43966	0.4628	0.21983	12440.1	2021-10-07	0.72891	0.70577	0.77519	0.30082	16446.8	1.75	1.38744	1.675	1.36842	1.32208	2.06764	1.95452	1.93574	1.76132	1.60451	0.861213	0.859324	0.89586	0.387191	19960.2	0.132303	0.153554	0.12067	0.0863715	3513.46	18.1508	21.7569	15.5665	28.712	21.3626	0.31239	0.26611	0.31239	0.08099	4006.69
288	2021-09-15	R	n	3	2	2	1	0	0.40495	0.45123	0.54379	0.41652	25235.3	2021-10-07	0.54379	0.61321	0.72891	0.47437	28154.4	1.34286	1.17457	1.34043	1.13889	1.11568	1.56835	1.45535	1.40208	1.28484	1.23264	0.635105	0.656696	0.762437	0.535162	31105.9	0.0913148	0.0434861	0.0335275	0.0607919	2951.51	16.7923	7.09156	4.59967	12.8153	10.4833	0.13884	0.16198	0.18512	0.05785	2919.11
289	2021-09-15	R	y	2	2	1	0.4	0.39794	0.60164	0.64792	0.53222	0.24297	12596.3	2021-10-07	0.83304	0.79833	0.62478	0.28925	15241.2	1.38462	1.06495	1.17391	1.19048	1.20998	1.62172	1.45038	1.39947	1.29027	1.21733	0.97569	0.939727	0.744828	0.313497	15333.8	0.14265	0.141397	0.120048	0.024247	92.6455	17.124	17.7116	19.2145	8.3827	0.607864	0.2314	0.15041	0.09256	0.04628	2644.9
290	2021-09-15	L	y	3	2	2	0.7	0.154902	0.5785	0.56693	0.53222	0.24297	12394.9	2021-10-07	0.76362	0.75205	0.63635	0.28925	14154.7	1.32	1.14653	1.19565	1.19048	1.14198	1.37645	1.34202	1.33348	1.25024	1.18871	0.796275	0.760833	0.709703	0.303771	14734	0.0326555	0.00878259	0.0733534	0.0145208	579.309	4.2764	1.16782	11.5272	5.02016	4.09269	0.18512	0.18512	0.10413	0.04628	1759.8
291	2021-09-24	R	n	3	2	2	1	0	0.25454	0.28925	0.27768	0.21983	13175.9	2021-10-04	1.01816	0.93717	0.86775	0.47437	24988.9	4	2.80035	3.125	2.15789	1.89656	2.37332	2.06204	2.0432	1.60073	1.49102	0.604105	0.596445	0.567355	0.351888	19645.5	-0.414055	-0.340725	-0.300395	-0.122482	-5343.36	40.667	36.3568	34.6177	25.82	21.3829	0.76362	0.64792	0.59007	0.25454	11813
292	2021-10-05	R	n	3	2	2	0.5	0.30103	0.28925	0.31239	0.30082	0.17355	8848.74	2021-10-14	0.67106	0.55536	0.56693	0.30082	14389.6	2.32	1.53654	1.88462	1.73333	1.62618	1.9037	1.805	1.79513	1.60111	1.43978	0.550644	0.563863	0.540012	0.277872	12740.2	-0.120416	0.00850286	-0.0269177	-0.0229478	-1649.37	17.9441	1.53105	4.74798	7.62843	11.4622	0.38181	0.24297	0.26611	0.12727	5540.87
293	2021-10-06	R	y	2	2	1	1	0	0.48594	0.50908	0.48594	0.30082	16086.9	2021-10-21	0.9256	0.83304	0.6942	0.39338	19659.7	1.90476	1.41432	1.42857	1.30769	1.22209	1.58228	1.4835	1.37907	1.23625	1.1762	0.768894	0.75522	0.670144	0.371888	18921.4	-0.156706	-0.0778198	-0.0240564	-0.0214917	-738.32	16.9302	9.34167	3.46535	5.46333	3.75549	0.43966	0.32396	0.20826	0.09256	3572.82
294	2021-10-06	L	y	3	2	2	0.8	0.09691	0.28925	0.38181	0.35867	0.2314	13424.7	2021-10-14	0.91403	0.87932	0.71734	0.35867	18385.9	3.16	1.99052	2	1.55	1.36956	2.2933	2.08404	1.87478	1.45002	1.34556	0.663336	0.795707	0.672427	0.335534	18063.7	-0.250694	-0.0836126	-0.0449126	-0.0231358	-322.183	27.4273	9.50878	6.26099	6.45045	1.75234	0.62478	0.49751	0.35867	0.12727	4961.22
295	2021-10-06	R	y	2	2	1	0.6	0.221849	0.67106	0.62478	0.59007	0.24297	12873.9	2021-10-21	0.97188	0.91403	0.8099	0.30082	16124	1.44828	1.26445	1.37255	1.2381	1.25245	1.40041	1.32981	1.30479	1.22741	1.1807	0.939762	0.830837	0.76992	0.298224	15200.2	-0.0321182	-0.0831932	-0.0399799	-0.00259619	-923.706	3.30475	9.10181	4.9364	0.863038	5.72878	0.30082	0.28925	0.21983	0.05785	3250.01
296	2021-10-06	L	y	1	1	1	1	0	0.70577	0.62478	0.55536	0.18512	10860.8	2021-10-21	0.86775	0.75205	0.65949	0.19669	12116.1	1.22951	1.04037	1.1875	1.0625	1.11559	1.21206	1.12006	1.12017	1.12106	1.06896	0.855435	0.699791	0.622097	0.207531	11609.7	-0.0123151	-0.0522589	-0.0373927	0.0108409	-506.423	1.4192	6.94885	5.66994	5.51166	4.17975	0.16198	0.12727	0.10413	0.01157	1255.35
297	2021-10-06	R	y	2	2	1	0.5	0.30103	0.27768	0.26611	0.30082	0.09256	6695.56	2021-10-21	0.4628	0.32396	0.35867	0.15041	9928.22	1.66667	1.0522	1.19231	1.625	1.48281	1.46643	1.44433	1.43247	1.40689	1.28718	0.407199	0.384352	0.430915	0.130222	8618.42	-0.0556006	0.0603916	0.0722452	-0.0201881	-1309.8	12.0139	18.6417	20.1425	13.422	13.1927	0.18512	0.05785	0.05785	0.05785	3232.66
298	2021-10-06	L	y	2	2	1	0.8	0.09691	0.38181	0.35867	0.32396	0.12727	7842.15	2021-10-21	0.43966	0.41652	0.38181	0.15041	9062.78	1.15152	1.00371	1.17857	1.18182	1.15565	1.44854	1.46753	1.42407	1.38464	1.30881	0.553067	0.52636	0.461343	0.176223	10263.9	0.113407	0.10984	0.0795333	0.0258132	1201.11	25.7943	26.3708	20.8306	17.1619	13.2532	0.05785	0.05785	0.05785	0.02314	1220.64
299	2021-10-04	R	y	1	1	1	1.2	-0.0791812	0.68263	0.6942	0.5785	0.25454	13305.5	2021-10-18	0.98345	0.98345	0.76362	0.31239	16198	1.44068	1.22443	1.32	1.22727	1.21739	1.28253	1.25685	1.20436	1.13966	1.09668	0.875492	0.872505	0.69672	0.29009	14591.9	-0.107958	-0.110945	-0.0668996	-0.0223003	-1606.08	10.9774	11.2813	8.76086	7.13861	9.9153	0.30082	0.28925	0.18512	0.05785	2892.5
300	2021-10-04	L	y	1	1	1	1.2	-0.0791812	0.68263	0.68263	0.17355	0.27768	14486.8	2021-10-25	0.96031	0.9256	0.77519	0.32396	16899.1	1.40678	1.17194	4.46667	1.16667	1.16652	1.39019	1.35191	1.30018	1.16858	1.15111	0.948985	0.922852	0.225647	0.324492	16675.9	-0.0113251	-0.00274766	-0.549543	0.000531572	-223.239	1.17931	0.296851	70.8914	0.164086	1.32101	0.27768	0.24297	0.60164	0.04628	2412.34
301	2021-10-05	R	y	1	1	1	1.2	-0.0791812	0.5785	0.60164	0.65949	0.28925	16195.7	2021-10-21	0.52065	0.56693	0.65949	0.2314	13542.7	0.9	0.814441	1	0.8	0.836191	1.20169	1.15582	1.13959	1.04943	1.05034	0.695179	0.695387	0.751546	0.303547	17010.9	0.174529	0.128457	0.092056	0.0721471	3468.22	33.5214	22.6584	13.9587	31.1785	25.6096	-0.05785	-0.03471	0	-0.05785	-2653
302	2021-10-05	L	y	3	2	2	0.9	0.0457575	0.32396	0.38181	0.40495	0.16198	10330.9	2021-10-14	0.65949	0.65949	0.75205	0.31239	17047.2	2.03571	1.49289	1.85714	1.92857	1.65013	1.75663	1.7231	1.79323	1.5654	1.40837	0.569078	0.657897	0.726167	0.253563	14549.7	-0.0904118	-0.00159254	-0.0258832	-0.0588268	-2497.57	13.7093	0.241481	3.44169	18.8312	14.6508	0.33553	0.27768	0.3471	0.15041	6716.39
303	2021-10-07	R	y	3	2	2	0.8	0.09691	0.54379	0.56693	0.52065	0.31239	21476.2	2021-10-14	0.97188	0.90246	0.82147	0.42809	27785.4	1.78723	1.37583	1.57778	1.37037	1.29377	1.79294	1.63712	1.52031	1.28705	1.23408	0.974984	0.928133	0.79155	0.402061	26503.3	0.00310404	0.025673	-0.0299197	-0.0260291	-1282.04	0.319385	2.84478	3.64221	6.08028	4.61408	0.42809	0.33553	0.30082	0.1157	6309.12
304	2021-10-07	L	y	3	2	2	0.7	0.154902	0.50908	0.49751	0.48594	0.28925	20628.2	2021-10-21	1.01816	0.98345	0.86775	0.42809	27668.5	2	1.70851	1.78571	1.48	1.3413	1.65519	1.62038	1.51123	1.27146	1.19539	0.842625	0.806157	0.734368	0.367769	24658.7	-0.175535	-0.177293	-0.133382	-0.0603214	-3009.84	17.2404	18.0276	15.371	14.0908	10.8782	0.50908	0.48594	0.38181	0.13884	7040.34
305	2021-10-08	R	y	3	2	2	0.9	0.0457575	0.27768	0.31239	0.28925	0.16198	10124.9	2021-10-25	0.75205	0.76362	0.6942	0.30082	16002.5	2.70833	2.11274	2.4	1.85714	1.58051	1.79116	1.743	1.60152	1.46999	1.39742	0.497369	0.544495	0.463239	0.238109	14148.8	-0.254681	-0.219125	-0.230961	-0.0627111	-1853.69	33.8649	28.6956	33.2702	20.8467	11.5838	0.47437	0.45123	0.40495	0.13884	5877.56
306	2021-10-08	L	y	3	2	2	0.5	0.30103	0.26611	0.3471	0.33553	0.16198	8868.41	2021-10-25	0.87932	0.85618	0.71734	0.32396	16447.9	3.30435	2.13195	2.13793	2	1.85466	1.80789	1.64856	1.55744	1.41111	1.33792	0.481098	0.572217	0.522568	0.228572	11865.2	-0.398222	-0.283963	-0.194772	-0.0953878	-4582.74	45.2875	33.1663	27.152	29.4443	27.8621	0.61321	0.50908	0.38181	0.16198	7579.51
307	2021-10-12	R	n	3	2	2	0.6	0.221849	0.35867	0.40495	0.38181	0.30082	18336.1	2021-10-28	0.84461	0.83304	0.83304	0.52065	28130.1	2.35484	1.778	2.18182	1.73077	1.53414	1.69393	1.63558	1.69194	1.38892	1.30068	0.607561	0.662329	0.646001	0.417816	23849.4	-0.237049	-0.170711	-0.187039	-0.102834	-4280.75	28.0661	20.4925	22.4526	19.751	15.2177	0.48594	0.42809	0.45123	0.21983	9794
308	2021-10-13	L	n	3	2	2	0.9	0.0457575	0.30082	0.32396	0.35867	0.16198	11428.8	2021-10-21	0.87932	0.79833	0.68263	0.26611	17748.4	2.92308	2.12989	1.90323	1.64286	1.55295	2.0958	1.89653	1.79469	1.42889	1.35982	0.630459	0.6144	0.643703	0.231451	15541.2	-0.248861	-0.18393	-0.0389268	-0.0346591	-2207.16	28.3015	23.0394	5.70247	13.0244	12.4358	0.5785	0.47437	0.32396	0.10413	6319.53
309	2021-10-13	R	y	2	2	1	1.2	-0.0791812	0.4628	0.43966	0.49751	0.30082	16252.4	2021-10-28	0.60164	0.63635	0.71734	0.35867	19069.7	1.3	1.25097	1.44186	1.19231	1.17335	1.42054	1.3757	1.33456	1.17852	1.15246	0.657424	0.604841	0.663955	0.354522	18730.2	0.0557845	-0.0315089	-0.0533847	-0.00414773	-339.504	9.27207	4.95151	7.44204	1.15642	1.78034	0.13884	0.19669	0.21983	0.05785	2817.29
310	2021-10-13	L	y	3	2	2	0.6	0.221849	0.25454	0.27768	0.39338	0.30082	15027.1	2021-10-21	0.48594	0.45123	0.6942	0.41652	20270.6	1.90909	1.40449	1.76471	1.38462	1.34894	1.53121	1.59882	1.55722	1.31008	1.31006	0.389754	0.44396	0.61258	0.394099	19686.4	-0.0961856	-0.00726997	-0.0816201	-0.022421	-584.243	19.7937	1.61114	11.7574	5.38292	2.88222	0.2314	0.17355	0.30082	0.1157	5243.52
311	2021-10-19	R	n	3	2	2	0.6	0.221849	0.40495	0.39338	0.40495	0.24297	12759.4	2021-10-28	0.5785	0.52065	0.53222	0.30082	16920	1.42857	1.14393	1.31429	1.2381	1.32608	1.50722	1.51337	1.41098	1.33067	1.23554	0.610347	0.595329	0.571377	0.323312	15764.8	0.0318474	0.0746793	0.0391566	0.0224919	-1155.21	5.50517	14.3435	7.35723	7.47687	6.82749	0.17355	0.12727	0.12727	0.05785	4160.57
312	2021-10-20	R	y	3	2	2	0.8	0.09691	0.31239	0.35867	0.30082	0.21983	15100	2021-10-28	0.74048	0.72891	0.71734	0.37024	21852.3	2.37037	1.75649	2.38462	1.68421	1.44717	2.67227	2.49499	2.29955	1.76807	1.57483	0.834789	0.894878	0.691751	0.388675	23779.9	0.0943092	0.165968	-0.0255892	0.0184347	1927.61	12.7362	22.7693	3.56724	4.97911	8.82112	0.42809	0.37024	0.41652	0.15041	6752.25
313	2021-10-20	L	y	3	2	2	1	0	0.40495	0.37024	0.40495	0.27768	17284.4	202111/4	0.91403	0.87932	0.77519	0.41652	25228.4	2.25714	2.05272	1.91429	1.5	1.4596	2.52207	2.33739	2.17929	1.65514	1.55711	1.02131	0.865394	0.882503	0.459599	26913.8	0.107283	-0.0139262	0.107313	0.0430794	1685.4	11.7373	1.58375	13.8434	10.3427	6.68057	0.50908	0.50908	0.37024	0.13884	7943.96
314	2021-10-20	R	y	3	2	2	0.9	0.0457575	0.35867	0.39338	0.35867	0.21983	11587.4	2021-10-28	0.93717	0.91403	0.87932	0.4628	21293.4	2.6129	2.00824	2.45161	2.10526	1.83764	2.4214	2.07418	1.92017	1.57626	1.50763	0.868483	0.81594	0.688707	0.346509	17469.5	-0.068687	-0.0980898	-0.190613	-0.116291	-3823.96	7.32919	10.7316	21.6774	25.1277	17.9584	0.5785	0.52065	0.52065	0.24297	9706.07
315	2021-10-20	L	y	3	2	2	0.9	0.0457575	0.31239	0.3471	0.35867	0.21983	11266.9	2021-11-11	1.05287	1.00659	0.94874	0.47437	22059.4	3.37037	2.50648	2.64516	2.15789	1.9579	2.49608	2.28977	2.25467	1.72513	1.56119	0.779751	0.794779	0.808682	0.379235	17589.8	-0.273119	-0.211811	-0.140058	-0.0951352	-4469.61	25.9404	21.0424	14.7625	20.0551	20.2617	0.74048	0.65949	0.59007	0.25454	10792.5
316	2021-10-19	R	y	3	2	2	0.5	0.30103	0.25454	0.21983	0.24297	0.13884	6493.08	2021-11-04	0.54379	0.42809	0.4628	0.21983	10610.8	2.13636	1.68312	1.90476	1.58333	1.63418	1.89314	1.72739	1.62064	1.45403	1.36916	0.481879	0.379732	0.393767	0.201877	8890.09	-0.0619113	-0.0483583	-0.0690325	-0.0179529	-1720.75	11.3852	11.2963	14.9163	8.16672	16.2169	0.28925	0.20826	0.21983	0.08099	4117.76
317	2021-10-19	L	y	3	2	2	0.6	0.221849	0.30082	0.33553	0.33553	0.21983	10415.3	2021-11-04	0.63635	0.55536	0.60164	0.30082	14261.2	2.11538	1.43057	1.7931	1.36842	1.36925	2.26297	2.00441	1.80226	1.58656	1.53314	0.680747	0.672538	0.604712	0.348774	15968.2	0.0443974	0.117178	0.0030725	0.0479543	1707	6.97688	21.0995	0.510687	15.9412	11.9696	0.33553	0.21983	0.26611	0.08099	3845.87
318	2021-10-20	L	n	3	2	2	1.2	-0.0791812	0.55536	0.48594	0.37024	0.19669	11546.9	2021-11-04	0.90246	0.78676	0.49751	0.26611	14962.3	1.625	1.39935	1.34375	1.35294	1.29579	2.05328	1.81713	1.68519	1.4225	1.36686	1.14031	0.883016	0.623926	0.279792	15782.9	0.237852	0.0962563	0.126416	0.0136816	820.625	26.356	12.2345	25.4098	5.14133	5.48461	0.3471	0.30082	0.12727	0.06942	3415.46
319	2021-10-20	R	y	3	2	2	0.9	0.0457575	0.47437	0.42809	0.50908	0.30082	17201.1	2021-11-04	0.74048	0.67106	0.72891	0.40495	21436.9	1.56098	1.35486	1.43182	1.34615	1.24625	1.50408	1.50435	1.47897	1.29837	1.22902	0.713491	0.643995	0.752915	0.390575	21140.6	-0.0269887	-0.0270646	0.0240052	-0.0143754	-296.332	3.64476	4.03311	3.2933	3.54992	1.38235	0.26611	0.24297	0.21983	0.10413	4235.78
320	2021-10-20	L	y	3	2	2	0.8	0.09691	0.55536	0.49751	0.50908	0.31239	17224.3	2021-11-04	0.94874	0.89089	0.8099	0.39338	22850.8	1.70833	1.54771	1.59091	1.25926	1.32666	2.03097	1.93411	1.65862	1.33753	1.27358	1.12792	0.96224	0.844371	0.41783	21936.5	0.179179	0.0713502	0.0344715	0.02445	-914.244	18.886	8.00887	4.25627	6.21536	4.00094	0.39338	0.39338	0.30082	0.08099	5626.49
321	2021-10-14	L	n	3	2	2	1.2	-0.0791812	0.33553	0.39338	0.33553	0.15041	8065.45	2021-10-28	0.77519	0.70577	0.5785	0.25454	13526.5	2.31034	1.55066	1.72414	1.69231	1.67709	1.76282	1.57454	1.50067	1.35105	1.28367	0.591479	0.619394	0.503521	0.203211	10353.4	-0.183711	-0.0863758	-0.0749793	-0.0513289	-3173.12	23.6988	12.2385	12.961	20.1653	23.4585	0.43966	0.31239	0.24297	0.10413	5461.04
322	2021-10-25	R	n	2	2	1	0.9	0.0457575	0.50908	0.52065	0.49751	0.2314	15956.2	2021-11-23	0.63635	0.59007	0.5785	0.24297	17819	1.25	0.979545	1.16279	1.05	1.11674	1.25698	1.23113	1.2134	1.17733	1.14505	0.639905	0.640986	0.603678	0.272434	18270.7	0.00355506	0.0509163	0.0251782	0.0294641	451.718	0.558664	8.62885	4.35233	12.1267	2.53504	0.12727	0.06942	0.08099	0.01157	1862.77
323	2021-10-21	L	n	3	2	2	0.7	0.154902	0.45123	0.43966	0.41652	0.27768	15155.5	2021-11-04	0.9256	0.83304	0.72891	0.41652	21505.2	2.05128	1.63763	1.75	1.5	1.41896	1.80973	1.70669	1.52516	1.27623	1.21328	0.816606	0.750363	0.63526	0.354382	18387.9	-0.108994	-0.0826766	-0.0936499	-0.0621376	-3117.28	11.7755	9.92468	12.8479	14.9183	14.4955	0.47437	0.39338	0.31239	0.13884	6349.62
324	2021-10-27	R	n	3	2	2	0.3	0.522879	0.72891	0.5785	0.33553	0.13884	10789	2021-11-11	1.00659	0.76362	0.43966	0.19669	13479.1	1.38095	1.14088	1.31034	1.41667	1.24933	1.7387	1.63254	1.62547	1.50331	1.39824	1.26736	0.944424	0.545395	0.20872	15085.6	0.260768	0.180804	0.105735	0.0120296	1606.55	25.9061	23.6773	24.0493	6.11604	11.9189	0.27768	0.18512	0.10413	0.05785	2690.03
325	2021-10-27	R	n	3	2	2	0.7	0.154902	0.40495	0.41652	0.42809	0.26611	16495.3	2021-11-18	0.86775	0.83304	0.8099	0.42809	24255.3	2.14286	1.72861	1.89189	1.6087	1.47044	2.11296	1.92537	1.8028	1.53013	1.38183	0.855645	0.801956	0.771762	0.407182	22793.8	-0.0121053	-0.0310841	-0.0381378	-0.0209081	-1461.51	1.39503	3.73141	4.70896	4.88405	6.02553	0.4628	0.41652	0.38181	0.16198	7760
326	2021-11-01	R	n	2	2	1	1	0	0.63635	0.65949	0.6942	0.32396	17374.7	2021-11-29	0.93717	0.9256	0.93717	0.39338	21243.7	1.47273	1.21306	1.35	1.21429	1.22268	1.43044	1.40775	1.33227	1.21008	1.18554	0.910258	0.928398	0.924861	0.392017	20598.3	-0.0269124	0.0027983	-0.0123093	-0.00136258	-645.371	2.87166	0.302323	1.31345	0.346378	3.03794	0.30082	0.26611	0.24297	0.06942	3869.01
327	2021-11-02	L	n	3	2	2	1.2	-0.0791812	0.32396	0.30082	0.27768	0.1157	9139.14	2021-11-18	0.85618	0.71734	0.50908	0.2314	15284	2.64286	2.06103	1.83333	2	1.67236	2.16608	1.96406	1.65555	1.49129	1.41016	0.701723	0.590828	0.459713	0.172542	12887.7	-0.154457	-0.126512	-0.0493671	-0.0588575	-2396.3	18.0402	17.6362	9.69731	25.4354	15.6785	0.53222	0.41652	0.2314	0.1157	6144.83
328	2021-11-09	R	n	3	2	2	1	0	0.5785	0.52065	0.50908	0.3471	21915.9	2021-11-23	0.83304	0.82147	0.77519	0.47437	27034.5	1.44	1.36368	1.52273	1.36667	1.23356	1.80844	1.75765	1.64994	1.44643	1.33205	1.04618	0.91512	0.839953	0.502056	29193	0.213141	0.0936497	0.0647629	0.0276859	2158.51	25.586	11.4003	8.35445	5.83635	7.9843	0.25454	0.30082	0.26611	0.12727	5118.57
329	2021-11-10	R	y	3	2	2	0.9	0.0457575	0.72891	0.72891	0.65949	0.3471	21177.7	2021-12-02	1.12229	1.07601	0.86775	0.43966	25404.2	1.53968	1.27588	1.31579	1.26667	1.19957	1.4922	1.45889	1.40908	1.26507	1.17959	1.08768	1.0634	0.929275	0.439106	24981	-0.0346138	-0.0126139	0.0615252	-0.000554168	-423.238	3.08421	1.17229	7.09019	0.126045	1.66601	0.39338	0.3471	0.20826	0.09256	4226.52
330	2021-11-10	L	y	2	2	1	0.8	0.09691	0.74048	0.6942	0.64792	0.33553	19348.5	2021-11-18	1.02973	0.98345	0.86775	0.40495	22819.5	1.39062	1.22443	1.33929	1.2069	1.17939	1.41245	1.39509	1.31867	1.24481	1.19818	1.04589	0.968472	0.85439	0.41767	23183.1	0.0161617	-0.0149779	-0.0133604	0.0127203	363.552	1.56951	1.523	1.53966	3.1412	1.59316	0.28925	0.28925	0.21983	0.06942	3471
331	2021-11-16	L	n	1	1	1	0.7	0.154902	0.52065	0.42809	0.30082	0.15041	8448.41	2021-11-25	0.56693	0.4628	0.32396	0.15041	8325.77	1.08889	0.934383	1.07692	1	0.985483	1.21348	1.12325	1.1175	1.13754	1.08014	0.631796	0.480854	0.336166	0.171097	9125.49	0.0648664	0.018054	0.0122055	0.0206874	799.713	11.4417	3.90104	3.76761	13.754	9.60527	0.04628	0.03471	0.02314	0	-122.642
332	2021-11-08	R	y	3	2	2	0.9	0.0457575	0.65949	0.60164	0.48594	0.27768	16581	2021-11-15	0.97188	0.59007	0.61321	0.33553	19495.5	1.47368	0.847683	1.2619	1.20833	1.17577	1.49105	1.44358	1.32752	1.24785	1.19602	0.983336	0.868516	0.645096	0.346503	19831.1	0.0114557	0.278446	0.0318862	0.0109727	335.642	1.17872	47.1887	5.19988	3.27025	1.72164	0.31239	-0.01157	0.12727	0.05785	2914.48
333	2021-11-08	L	y	3	2	2	1.2	-0.0791812	0.77519	0.71734	0.54379	0.30082	18729.5	2021-11-24	1.02973	0.89089	0.64792	0.35867	21037.7	1.32836	1.07341	1.19149	1.19231	1.12324	1.40094	1.329	1.26896	1.15829	1.1238	1.08599	0.953343	0.690047	0.348437	21048.3	0.0562634	0.0624526	0.0421265	-0.0102334	10.5927	5.46389	7.01013	6.50181	2.85316	0.0503511	0.25454	0.17355	0.10413	0.05785	2308.22
334	2021-11-11	L	n	3	2	2	1.2	-0.0791812	0.28925	0.25454	0.26611	0.05785	8493.54	2021-12-02	0.40495	0.32396	0.39338	0.10413	10417.6	1.4	1.10002	1.47826	1.8	1.22654	1.53296	1.38589	1.41923	1.3877	1.27067	0.44341	0.352765	0.37767	0.0802784	10792.5	0.0384598	0.0288045	-0.0157097	-0.0238516	374.861	9.49743	8.89139	3.99352	22.9056	3.59833	0.1157	0.06942	0.12727	0.04628	1924.09
335	2021-11-18	R	y	3	2	2	0.4	0.39794	0.61321	0.55536	0.61321	0.32396	19271	2021-12-09	0.85618	0.72891	0.75205	0.39338	22706.1	1.39623	1.1344	1.22642	1.21429	1.17825	1.35662	1.28509	1.27773	1.19611	1.18817	0.831892	0.713686	0.783517	0.387493	22897.2	-0.0242878	-0.0152239	0.0314665	-0.00588746	191.059	2.83676	2.08859	4.1841	1.49663	0.841441	0.24297	0.17355	0.13884	0.06942	3435.13
336	2021-11-18	L	y	3	2	2	0.8	0.09691	0.54379	0.50908	0.52065	0.32396	19379.8	2021-12-09	0.83304	0.6942	0.6942	0.38181	22972.2	1.53191	1.1786	1.33333	1.17857	1.18537	1.48333	1.34837	1.27546	1.20385	1.11206	0.806617	0.686428	0.66407	0.389999	21551.4	-0.0264226	-0.00777211	-0.0301304	0.00818915	-1420.88	3.17183	1.11958	4.34031	2.14482	6.18519	0.28925	0.18512	0.17355	0.05785	3592.49
337	2021-11-18	L	n	3	2	2	0.8	0.09691	0.37024	0.32396	0.21983	0.10413	8546.76	2021-12-02	0.54379	0.43966	0.26611	0.1157	10419.9	1.46875	1.17298	1.21053	1.11111	1.21917	1.45149	1.30049	1.26406	1.2258	1.17316	0.537401	0.421306	0.277879	0.127643	10026.7	-0.00638879	-0.0183539	0.0117694	0.0119426	-393.193	1.17486	4.17458	4.42274	10.322	3.77347	0.17355	0.1157	0.04628	0.01157	1873.18
338	2021-11-15	L	n	3	2	2	0.7	0.154902	0.5785	0.55536	0.52065	0.32396	18631.2	2021-12-13	1.05287	1.06444	0.91403	0.43966	23877	1.82	1.65658	1.75556	1.35714	1.28156	2.10155	2.03673	1.87191	1.42259	1.31293	1.21575	1.13112	0.974608	0.460861	24461.4	0.162879	0.0666776	0.0605777	0.0212014	584.396	15.47	6.2641	6.62753	4.82222	2.44752	0.47437	0.50908	0.39338	0.1157	5245.84
339	2021-11-24	R	y	3	2	2	0.9	0.0457575	0.49751	0.49751	0.50908	0.32396	19014.1	2021-12-09	1.01816	0.97188	0.91403	0.47437	26089.2	2.04651	1.68841	1.79545	1.46429	1.37209	1.6534	1.56956	1.44475	1.28237	1.22175	0.822585	0.780872	0.735492	0.415438	23230.6	-0.195575	-0.191008	-0.178538	-0.0589323	-2858.62	19.2087	19.6535	19.5331	12.4233	10.9571	0.52065	0.47437	0.40495	0.15041	7075.06
340	2021-11-24	L	y	3	2	2	0.5	0.30103	0.53222	0.52065	0.49751	0.32396	18867.2	2021-12-09	1.157	1.07601	0.93717	0.47437	26484.9	2.17391	1.78623	1.88372	1.46429	1.40375	2.13046	2.04763	1.79554	1.4586	1.41233	1.13387	1.0661	0.8933	0.472529	26646.7	-0.0231264	-0.00990894	-0.0438698	-0.00184136	161.858	1.99883	0.920897	4.68109	0.38817	0.611134	0.62478	0.55536	0.43966	0.15041	7617.69
341	2021-11-25	R	y	3	2	2	0.9	0.0457575	0.49751	0.4628	0.45123	0.18512	12364.9	2021-12-09	0.67106	0.63635	0.60164	0.2314	14771.4	1.34884	1.18842	1.33333	1.25	1.19463	1.54561	1.48243	1.43611	1.28445	1.22158	0.768955	0.686068	0.648014	0.237777	15104.7	0.0978953	0.0497181	0.046374	0.00637664	333.276	14.5882	7.81301	7.70793	2.75568	2.25622	0.17355	0.17355	0.15041	0.04628	2406.56
342	2021-11-25	L	y	3	2	2	0.8	0.09691	0.50908	0.47437	0.40495	0.19669	12569.6	2021-12-09	0.86775	0.74048	0.62478	0.26611	16263.9	1.70455	1.34916	1.54286	1.35294	1.29391	1.67526	1.66549	1.52098	1.38288	1.27905	0.852839	0.79006	0.615921	0.271998	16077.2	-0.0149107	0.0495798	-0.00885895	0.00588772	-186.781	1.71831	6.69563	1.41793	2.21251	1.14844	0.35867	0.26611	0.21983	0.06942	3694.3
343	2021-11-25	R	y	2	2	1	0.9	0.0457575	0.33553	0.40495	0.43966	0.2314	12767.5	2021-12-16	0.50908	0.52065	0.65949	0.27768	15978.2	1.51724	1.11125	1.5	1.2	1.25147	1.42864	1.43397	1.37731	1.40066	1.3064	0.479351	0.580688	0.605547	0.324113	16679.5	-0.0297289	0.060038	-0.0539425	0.0464328	701.288	5.83974	11.5313	8.17943	16.7217	4.38904	0.17355	0.1157	0.21983	0.04628	3210.67
344	2021-11-25	L	y	3	2	2	0.6	0.221849	0.45123	0.48594	0.48594	0.31239	16029.1	2021-12-16	0.9256	0.87932	0.86775	0.42809	23830.7	2.05128	1.56398	1.78571	1.37037	1.48672	2.54405	2.26073	2.29206	1.75806	1.62893	1.14795	1.09858	1.1138	0.549202	26110.2	0.222353	0.219261	0.246052	0.121112	2279.52	24.0226	24.9353	28.3552	28.2912	9.56545	0.47437	0.39338	0.38181	0.1157	7801.65
345	2021-11-11	R	y	1	1	1	1.2	-0.0791812	0.47437	0.49751	0.39338	0.17355	13071.8	2021-12-13	0.71734	0.71734	0.49751	0.20826	15834.7	1.5122	1.24621	1.26471	1.2	1.21136	1.69416	1.44818	1.36299	1.22811	1.21695	0.803659	0.720485	0.536172	0.213139	15907.7	0.0863188	0.00314508	0.0386617	0.00487905	73.0289	12.0332	0.438436	7.77104	2.34277	0.461195	0.24297	0.21983	0.10413	0.03471	2762.92
346	2021-11-11	L	y	3	2	2	0.5	0.30103	0.25454	0.27768	0.26611	0.1157	10153.8	2021-11-29	0.87932	0.74048	0.56693	0.2314	17136.3	3.45455	2.30481	2.13043	2	1.68767	2.53896	2.13245	1.91777	1.5151	1.45912	0.646266	0.592139	0.510337	0.175297	14815.7	-0.233054	-0.148341	-0.0565932	-0.0561025	-2320.65	26.5038	20.0331	9.98239	24.2448	13.5423	0.62478	0.4628	0.30082	0.1157	6982.5
347	2021-11-30	R	n	3	2	2	1	0	0.28925	0.28925	0.2314	0.1157	7777.35	2021-12-09	0.76362	0.67106	0.41652	0.18512	12266.5	2.64	2.00519	1.8	1.6	1.57721	1.91702	1.74691	1.64975	1.45687	1.36308	0.554497	0.505294	0.381751	0.16856	10601.1	-0.209123	-0.165766	-0.0347688	-0.0165602	-1665.38	27.3857	24.7021	8.34744	8.94567	13.5766	0.47437	0.38181	0.18512	0.06942	4489.16
348	2021-12-08	R	y	2	2	1	0.8	0.09691	0.48594	0.53222	0.52065	0.30082	20576.1	2021-12-23	0.68263	0.67106	0.67106	0.3471	23359.8	1.40476	1.08977	1.28889	1.15385	1.13529	1.49695	1.40437	1.33906	1.22259	1.17223	0.727426	0.747436	0.697182	0.367779	24120	0.0447957	0.0763757	0.0261217	0.0206786	760.154	6.56223	11.3813	3.8926	5.95752	3.25411	0.19669	0.13884	0.15041	0.04628	2783.74
349	2021-12-08	L	y	1	1	1	1.2	-0.0791812	0.49751	0.52065	0.52065	0.28925	20510.1	2021-12-23	0.70577	0.67106	0.65949	0.33553	23221	1.4186	1.11399	1.26667	1.16	1.13217	1.44325	1.3138	1.26499	1.16731	1.11832	0.718032	0.68403	0.658619	0.337645	22936.9	0.0122618	0.0129704	-0.000870978	0.00211453	-284.139	1.73736	1.93282	0.132068	0.630207	1.22363	0.20826	0.15041	0.13884	0.04628	2710.85
350	2021-12-15	R	y	3	2	2	1.2	-0.0791812	0.47437	0.50908	0.53222	0.37024	18206.6	2021-12-23	0.97188	0.83304	0.84461	0.49751	23599.3	2.04878	1.41432	1.58696	1.34375	1.2962	1.7373	1.65641	1.50021	1.25692	1.21402	0.824122	0.843247	0.798439	0.465363	22103.2	-0.147758	0.0102068	-0.0461706	-0.0321475	-1496.17	15.2033	1.22524	5.4665	6.46167	6.33987	0.49751	0.32396	0.31239	0.12727	5392.78
351	2021-12-15	L	y	2	2	1	1.2	-0.0791812	0.59007	0.53222	0.55536	0.3471	17700.9	2021-01-20	0.87932	0.68263	0.74048	0.40495	19743	1.4902	1.10856	1.33333	1.16667	1.11537	1.4761	1.42063	1.39638	1.22815	1.21781	0.871	0.756085	0.775492	0.426291	21556.4	-0.0083198	0.0734551	0.0350123	0.0213406	1813.31	0.946163	10.7606	4.72833	5.26993	9.18456	0.28925	0.15041	0.18512	0.05785	2042.1
352	2021-12-10	L	n	3	2	2	0.4	0.39794	0.64792	0.65949	0.68263	0.42809	23980	2021-12-20	1.33055	1.21485	1.12229	0.59007	32057	2.05357	1.59214	1.64407	1.37838	1.33682	2.05861	1.86513	1.71341	1.33812	1.27384	1.33381	1.23003	1.16963	0.572836	30546.7	0.00326394	0.0151831	0.0473364	-0.0172336	-1510.31	0.245308	1.24979	4.21784	2.9206	4.71133	0.68263	0.55536	0.43966	0.16198	8077.02
353	2021-12-20	R	n	3	2	2	1.2	-0.0791812	0.3471	0.38181	0.41652	0.2314	15816.2	2022-01-17	0.5785	0.61321	0.62478	0.30082	20189.7	1.66667	1.38812	1.5	1.3	1.27652	1.92054	1.7765	1.61283	1.36269	1.29293	0.666621	0.678285	0.671775	0.315327	20449.2	0.0881205	0.0650745	0.0469949	0.0145069	259.534	15.2326	10.6121	7.52183	4.82246	1.28548	0.2314	0.2314	0.20826	0.06942	4373.46
354	2021-12-27	R	n	2	2	1	0.4	0.39794	0.62478	0.62478	1.11072	0.20826	12195.9	2022-01-17	0.79833	0.72891	0.54379	0.21983	12699.2	1.27778	1.00835	0.489583	1.05556	1.04127	1.35772	1.26358	1.21281	1.17396	1.14196	0.848279	0.789462	1.3471	0.244488	13927.3	0.0499489	0.0605522	0.803305	0.024658	1228.02	6.25668	8.30723	147.723	11.2168	9.67007	0.17355	0.10413	-0.56693	0.01157	503.295
[truncated: 5 more columns]
